# Supplementary material for: High-Throughput Sequencing of Circulating MicroRNAs in Plasma and Serum during Pregnancy Progression
Source: Life (Basel). 2021 Oct 8;11(10):1055. doi: 10.3390/life11101055 (PMC8539647; doi:10.3390/life11101055)
Supplement: Supplementary file 1 [file life-11-01055-s001.zip › Additional file 1.xlsx]

## Sheet: Table S1 miRNA_list_Plasma 1
Additional file 1: Table S1. The number reads that mapped to miRNA genes for plasma samples taken from women without gestation complications at first trimester of pregnancy
miRNA	Number of reads, n
hsa-let-7a-2-3p	258
hsa-let-7a-3p	313
hsa-let-7a-5p	56761
hsa-let-7b-3p	530
hsa-let-7b-5p	221285
hsa-let-7c-3p	242
hsa-let-7c-5p	2616
hsa-let-7d-3p	1686
hsa-let-7d-5p	3813
hsa-let-7e-3p	52
hsa-let-7e-5p	1267
hsa-let-7f-1-3p	81
hsa-let-7f-2-3p	212
hsa-let-7f-5p	20889
hsa-let-7g-3p	68
hsa-let-7g-5p	6801
hsa-let-7i-3p	38
hsa-let-7i-5p	44724
hsa-miR-1-3p	296
hsa-miR-100-3p	104
hsa-miR-100-5p	279
hsa-miR-101-3p	3895
hsa-miR-101-5p	263
hsa-miR-103a-3p	3600
hsa-miR-103b	2570
hsa-miR-105-3p	283
hsa-miR-105-5p	303
hsa-miR-106a-3p	233
hsa-miR-106a-5p	195
hsa-miR-106b-3p	734
hsa-miR-106b-5p	594
hsa-miR-107	2212
hsa-miR-10a-3p	109
hsa-miR-10a-5p	328
hsa-miR-10b-3p	875
hsa-miR-10b-5p	416
hsa-miR-1178-3p	293
hsa-miR-1179	184
hsa-miR-1180-3p	506
hsa-miR-1180-5p	191
hsa-miR-1181	411
hsa-miR-1182	173
hsa-miR-1183	118
hsa-miR-1184	150
hsa-miR-1185-1-3p	187
hsa-miR-1185-2-3p	72
hsa-miR-1193	263
hsa-miR-1197	67
hsa-miR-1199-3p	71
hsa-miR-1199-5p	338
hsa-miR-1200	199
hsa-miR-1202	60
hsa-miR-1203	154
hsa-miR-1204	82
hsa-miR-1205	89
hsa-miR-1206	38
hsa-miR-1207-5p	87
hsa-miR-1208	83
hsa-miR-122-3p	101
hsa-miR-122-5p	30588
hsa-miR-1224-3p	146
hsa-miR-1224-5p	393
hsa-miR-1225-3p	147
hsa-miR-1225-5p	52
hsa-miR-1226-5p	123
hsa-miR-1227-3p	102
hsa-miR-1227-5p	31
hsa-miR-1228-3p	35
hsa-miR-1228-5p	32
hsa-miR-1229-3p	108
hsa-miR-1229-5p	161
hsa-miR-1231	211
hsa-miR-1233-3p	97
hsa-miR-1233-5p	115
hsa-miR-1234-3p	34
hsa-miR-1236-3p	87
hsa-miR-1236-5p	245
hsa-miR-1237-3p	236
hsa-miR-1237-5p	436
hsa-miR-1238-3p	96
hsa-miR-1238-5p	119
hsa-miR-124-3p	86
hsa-miR-124-5p	287
hsa-miR-1243	115
hsa-miR-1244	585
hsa-miR-1245b-3p	55
hsa-miR-1245b-5p	50
hsa-miR-1246	278
hsa-miR-1247-3p	579
hsa-miR-1247-5p	272
hsa-miR-1248	104
hsa-miR-1249-3p	253
hsa-miR-1249-5p	54
hsa-miR-1250-3p	256
hsa-miR-1250-5p	204
hsa-miR-1251-3p	261
hsa-miR-1251-5p	93
hsa-miR-1252-3p	83
hsa-miR-1252-5p	157
hsa-miR-1253	309
hsa-miR-1254	216
hsa-miR-1255a	67
hsa-miR-1255b-5p	172
hsa-miR-1256	102
hsa-miR-1257	157
hsa-miR-1258	168
hsa-miR-125a-3p	201
hsa-miR-125a-5p	2056
hsa-miR-125b-1-3p	107
hsa-miR-125b-2-3p	112
hsa-miR-125b-5p	640
hsa-miR-126-3p	12183
hsa-miR-126-5p	1752
hsa-miR-1260a	275
hsa-miR-1260b	269
hsa-miR-1261	88
hsa-miR-1262	271
hsa-miR-1263	106
hsa-miR-1265	330
hsa-miR-1266-3p	80
hsa-miR-1266-5p	417
hsa-miR-1267	208
hsa-miR-1268a	214
hsa-miR-1268b	157
hsa-miR-1269a	145
hsa-miR-1269b	37
hsa-miR-127-3p	625
hsa-miR-127-5p	138
hsa-miR-1270	460
hsa-miR-1271-5p	53
hsa-miR-1272	256
hsa-miR-1273a	61
hsa-miR-1273c	104
hsa-miR-1273d	54
hsa-miR-1273e	151
hsa-miR-1273f	191
hsa-miR-1273g-3p	152
hsa-miR-1273g-5p	124
hsa-miR-1273h-3p	145
hsa-miR-1273h-5p	103
hsa-miR-1276	1250
hsa-miR-1277-5p	36
hsa-miR-1278	53
hsa-miR-1279	33
hsa-miR-128-1-5p	231
hsa-miR-128-2-5p	203
hsa-miR-128-3p	681
hsa-miR-1281	91
hsa-miR-1282	65
hsa-miR-1283	211
hsa-miR-1284	112
hsa-miR-1285-3p	59
hsa-miR-1286	105
hsa-miR-1287-3p	1520
hsa-miR-1287-5p	364
hsa-miR-1288-3p	66
hsa-miR-1288-5p	114
hsa-miR-1289	114
hsa-miR-129-5p	254
hsa-miR-1290	422
hsa-miR-1291	197
hsa-miR-1292-3p	219
hsa-miR-1292-5p	311
hsa-miR-1293	306
hsa-miR-1294	337
hsa-miR-1295a	123
hsa-miR-1295b-3p	117
hsa-miR-1296-3p	179
hsa-miR-1296-5p	65
hsa-miR-1298-3p	96
hsa-miR-1298-5p	727
hsa-miR-1299	136
hsa-miR-1301-3p	146
hsa-miR-1301-5p	51
hsa-miR-1302	77
hsa-miR-1303	141
hsa-miR-1304-3p	355
hsa-miR-1304-5p	162
hsa-miR-1305	105
hsa-miR-1306-3p	196
hsa-miR-1306-5p	677
hsa-miR-1307-3p	1553
hsa-miR-1307-5p	156
hsa-miR-130a-3p	311
hsa-miR-130a-5p	472
hsa-miR-130b-3p	880
hsa-miR-130b-5p	122
hsa-miR-132-3p	115
hsa-miR-132-5p	139
hsa-miR-1321	42
hsa-miR-1322	147
hsa-miR-1323	46
hsa-miR-1324	89
hsa-miR-133a-3p	99
hsa-miR-133a-5p	166
hsa-miR-133b	147
hsa-miR-134-3p	146
hsa-miR-134-5p	549
hsa-miR-1343-3p	196
hsa-miR-1343-5p	75
hsa-miR-135a-3p	235
hsa-miR-135a-5p	49
hsa-miR-135b-3p	142
hsa-miR-135b-5p	250
hsa-miR-136-3p	149
hsa-miR-136-5p	209
hsa-miR-137	483
hsa-miR-138-1-3p	284
hsa-miR-138-2-3p	314
hsa-miR-138-5p	164
hsa-miR-139-3p	490
hsa-miR-139-5p	386
hsa-miR-140-3p	2013
hsa-miR-140-5p	286
hsa-miR-141-3p	85
hsa-miR-141-5p	549
hsa-miR-142-3p	8674
hsa-miR-142-5p	2935
hsa-miR-143-3p	1228
hsa-miR-143-5p	162
hsa-miR-144-3p	426
hsa-miR-144-5p	154
hsa-miR-145-3p	34
hsa-miR-145-5p	200
hsa-miR-1468-3p	69
hsa-miR-1468-5p	201
hsa-miR-1469	181
hsa-miR-146a-3p	125
hsa-miR-146a-5p	4119
hsa-miR-146b-3p	76
hsa-miR-146b-5p	384
hsa-miR-1470	104
hsa-miR-1471	115
hsa-miR-147a	67
hsa-miR-147b	108
hsa-miR-148a-3p	3150
hsa-miR-148a-5p	762
hsa-miR-148b-3p	983
hsa-miR-148b-5p	128
hsa-miR-149-3p	153
hsa-miR-149-5p	142
hsa-miR-150-3p	82
hsa-miR-150-5p	3058
hsa-miR-151a-3p	2522
hsa-miR-151b/151a-5p	226
hsa-miR-152-3p	206
hsa-miR-152-5p	761
hsa-miR-153-3p	54
hsa-miR-153-5p	55
hsa-miR-1537-5p	39
hsa-miR-1539	176
hsa-miR-154-3p	52
hsa-miR-154-5p	117
hsa-miR-155-3p	57
hsa-miR-155-5p	1093
hsa-miR-1587	87
hsa-miR-15a-5p	542
hsa-miR-15b-3p	311
hsa-miR-15b-5p	1133
hsa-miR-16-1-3p	138
hsa-miR-16-2-3p	1868
hsa-miR-16-5p	559725
hsa-miR-17-3p	67
hsa-miR-17-5p	543
hsa-miR-181a-2-3p	201
hsa-miR-181a-3p	246
hsa-miR-181a-5p	983
hsa-miR-181b-2-3p	165
hsa-miR-181b-3p	71
hsa-miR-181b-5p	337
hsa-miR-181c-3p	233
hsa-miR-181c-5p	315
hsa-miR-181d-3p	373
hsa-miR-181d-5p	109
hsa-miR-182-3p	54
hsa-miR-182-5p	966
hsa-miR-1825	51
hsa-miR-1827	464
hsa-miR-183-3p	149
hsa-miR-183-5p	705
hsa-miR-184	227
hsa-miR-185-3p	270
hsa-miR-185-5p	2233
hsa-miR-186-3p	196
hsa-miR-186-5p	491
hsa-miR-187-3p	130
hsa-miR-187-5p	165
hsa-miR-188-3p	114
hsa-miR-188-5p	69
hsa-miR-18a-3p	151
hsa-miR-18a-5p	552
hsa-miR-18b-3p	87
hsa-miR-18b-5p	177
hsa-miR-1908-3p	270
hsa-miR-1908-5p	527
hsa-miR-1909-3p	33
hsa-miR-1909-5p	553
hsa-miR-190a-5p	171
hsa-miR-190b	153
hsa-miR-191-3p	248
hsa-miR-191-5p	3910
hsa-miR-1910-3p	64
hsa-miR-1910-5p	367
hsa-miR-1911-3p	153
hsa-miR-1911-5p	152
hsa-miR-1913	131
hsa-miR-1914-3p	199
hsa-miR-1914-5p	332
hsa-miR-1915-3p	121
hsa-miR-1915-5p	67
hsa-miR-192-3p	184
hsa-miR-192-5p	761
hsa-miR-193a-3p	178
hsa-miR-193a-5p	534
hsa-miR-193b-3p	268
hsa-miR-193b-5p	305
hsa-miR-194-3p	47
hsa-miR-194-5p	366
hsa-miR-195-3p	43
hsa-miR-195-5p	1220
hsa-miR-196a-3p	636
hsa-miR-196a-5p	503
hsa-miR-196b-3p	357
hsa-miR-196b-5p	506
hsa-miR-197-3p	1384
hsa-miR-197-5p	171
hsa-miR-1976	274
hsa-miR-198	147
hsa-miR-199a-3p	2947
hsa-miR-199a-5p	155
hsa-miR-199b-3p	634
hsa-miR-199b-5p	225
hsa-miR-19a-3p	201
hsa-miR-19a-5p	42
hsa-miR-19b-2-5p	90
hsa-miR-19b-3p	510
hsa-miR-200a-3p	51
hsa-miR-200a-5p	179
hsa-miR-200b-3p	69
hsa-miR-200b-5p	113
hsa-miR-200c-3p	132
hsa-miR-200c-5p	202
hsa-miR-202-3p	119
hsa-miR-202-5p	81
hsa-miR-203a-3p	617
hsa-miR-203a-5p	155
hsa-miR-203b-3p	152
hsa-miR-203b-5p	248
hsa-miR-204-3p	73
hsa-miR-204-5p	65
hsa-miR-205-3p	104
hsa-miR-205-5p	263
hsa-miR-2053	53
hsa-miR-2054	86
hsa-miR-206	551
hsa-miR-208a-3p	165
hsa-miR-208a-5p	64
hsa-miR-208b-3p	531
hsa-miR-208b-5p	40
hsa-miR-20a-3p	256
hsa-miR-20a-5p	1042
hsa-miR-20b-3p	55
hsa-miR-20b-5p	368
hsa-miR-21-3p	142
hsa-miR-21-5p	5634
hsa-miR-210-3p	126
hsa-miR-210-5p	99
hsa-miR-211-3p	212
hsa-miR-211-5p	321
hsa-miR-2110	291
hsa-miR-2113	181
hsa-miR-2114-3p	189
hsa-miR-2114-5p	323
hsa-miR-2115-3p	547
hsa-miR-2115-5p	279
hsa-miR-2116-3p	145
hsa-miR-2116-5p	231
hsa-miR-2117	122
hsa-miR-212-3p	153
hsa-miR-212-5p	142
hsa-miR-214-3p	58
hsa-miR-215-3p	61
hsa-miR-215-5p	257
hsa-miR-216a-3p	55
hsa-miR-216a-5p	127
hsa-miR-216b-3p	154
hsa-miR-216b-5p	56
hsa-miR-217	124
hsa-miR-218-1-3p	187
hsa-miR-218-2-3p	308
hsa-miR-218-5p	199
hsa-miR-219a-1-3p	346
hsa-miR-219a-2-3p	161
hsa-miR-219a-5p	236
hsa-miR-219b-3p	78
hsa-miR-219b-5p	448
hsa-miR-22-3p	769
hsa-miR-22-5p	211
hsa-miR-221-3p	2239
hsa-miR-221-5p	116
hsa-miR-222-3p	336
hsa-miR-222-5p	79
hsa-miR-223-3p	12382
hsa-miR-223-5p	396
hsa-miR-224-5p	309
hsa-miR-2276-3p	620
hsa-miR-2276-5p	70
hsa-miR-2277-3p	198
hsa-miR-2277-5p	34
hsa-miR-2278	37
hsa-miR-2355-3p	146
hsa-miR-2355-5p	415
hsa-miR-2392	110
hsa-miR-23a-3p	2085
hsa-miR-23a-5p	255
hsa-miR-23b-3p	317
hsa-miR-23b-5p	80
hsa-miR-23c	52
hsa-miR-24-1-5p	269
hsa-miR-24-2-5p	126
hsa-miR-24-3p	1386
hsa-miR-2467-3p	77
hsa-miR-2467-5p	53
hsa-miR-25-3p	12186
hsa-miR-25-5p	215
hsa-miR-2681-3p	125
hsa-miR-2681-5p	59
hsa-miR-2682-3p	34
hsa-miR-2682-5p	132
hsa-miR-26a-1-3p	49
hsa-miR-26a-2-3p	146
hsa-miR-26a-5p	4884
hsa-miR-26b-3p	156
hsa-miR-26b-5p	6318
hsa-miR-27a-3p	344
hsa-miR-27a-5p	47
hsa-miR-27b-3p	1014
hsa-miR-27b-5p	93
hsa-miR-28-3p	420
hsa-miR-28-5p	119
hsa-miR-2861	44
hsa-miR-2909	308
hsa-miR-296-3p	359
hsa-miR-296-5p	137
hsa-miR-298	143
hsa-miR-299-3p	151
hsa-miR-299-5p	315
hsa-miR-29a-3p	662
hsa-miR-29a-5p	100
hsa-miR-29b-1-5p	118
hsa-miR-29b-2-5p	62
hsa-miR-29b-3p	280
hsa-miR-29c-3p	579
hsa-miR-29c-5p	815
hsa-miR-300	61
hsa-miR-301a-3p	146
hsa-miR-301a-5p	58
hsa-miR-301b-3p	114
hsa-miR-301b-5p	92
hsa-miR-302a-5p	86
hsa-miR-302b-5p	214
hsa-miR-302c-3p	141
hsa-miR-302d-3p	789
hsa-miR-302e	55
hsa-miR-3064-3p	102
hsa-miR-3064-5p	80
hsa-miR-30a-5p	436
hsa-miR-30b-3p	224
hsa-miR-30b-5p	174
hsa-miR-30c-1-3p	287
hsa-miR-30c-2-3p	32
hsa-miR-30c-5p	195
hsa-miR-30d-3p	180
hsa-miR-30d-5p	10520
hsa-miR-30e-3p	246
hsa-miR-30e-5p	3296
hsa-miR-31-3p	286
hsa-miR-31-5p	176
hsa-miR-3115	699
hsa-miR-3116	162
hsa-miR-3117-5p	171
hsa-miR-3118	177
hsa-miR-3119	67
hsa-miR-3120-3p	207
hsa-miR-3121-3p	72
hsa-miR-3121-5p	195
hsa-miR-3122	216
hsa-miR-3123	195
hsa-miR-3124-3p	245
hsa-miR-3124-5p	376
hsa-miR-3125	198
hsa-miR-3126-3p	339
hsa-miR-3126-5p	318
hsa-miR-3127-3p	101
hsa-miR-3127-5p	379
hsa-miR-3128	123
hsa-miR-3129-3p	83
hsa-miR-3129-5p	329
hsa-miR-3130-3p	504
hsa-miR-3130-5p	1743
hsa-miR-3131	336
hsa-miR-3132	185
hsa-miR-3133	138
hsa-miR-3134	98
hsa-miR-3135a	93
hsa-miR-3135b	302
hsa-miR-3136-3p	218
hsa-miR-3136-5p	251
hsa-miR-3137	93
hsa-miR-3138	256
hsa-miR-3139	70
hsa-miR-3140-3p	77
hsa-miR-3140-5p	87
hsa-miR-3141	324
hsa-miR-3142	180
hsa-miR-3143	109
hsa-miR-3144-3p	247
hsa-miR-3144-5p	302
hsa-miR-3145-3p	189
hsa-miR-3145-5p	228
hsa-miR-3146	341
hsa-miR-3147	328
hsa-miR-3148	129
hsa-miR-3149	109
hsa-miR-3150b-3p	248
hsa-miR-3150b-5p	156
hsa-miR-3151-3p	178
hsa-miR-3151-5p	346
hsa-miR-3152-3p	136
hsa-miR-3152-5p	182
hsa-miR-3153	168
hsa-miR-3154	105
hsa-miR-3155a	157
hsa-miR-3155b	44
hsa-miR-3156-3p	67
hsa-miR-3156-5p	41
hsa-miR-3157-3p	83
hsa-miR-3157-5p	201
hsa-miR-3158-3p	85
hsa-miR-3159	56
hsa-miR-3160-3p	38
hsa-miR-3160-5p	39
hsa-miR-3161	299
hsa-miR-3162-3p	225
hsa-miR-3162-5p	235
hsa-miR-3163	144
hsa-miR-3164	93
hsa-miR-3165	139
hsa-miR-3166	76
hsa-miR-3167	120
hsa-miR-3168	947
hsa-miR-3169	214
hsa-miR-3170	206
hsa-miR-3171	188
hsa-miR-3173-3p	47
hsa-miR-3173-5p	160
hsa-miR-3174	80
hsa-miR-3175	66
hsa-miR-3176	101
hsa-miR-3177-3p	54
hsa-miR-3178	309
hsa-miR-3179	112
hsa-miR-3180	40
hsa-miR-3180-3p	46
hsa-miR-3180-5p	293
hsa-miR-3181	63
hsa-miR-3182	903
hsa-miR-3183	168
hsa-miR-3185	113
hsa-miR-3186-3p	214
hsa-miR-3186-5p	95
hsa-miR-3187-3p	87
hsa-miR-3187-5p	90
hsa-miR-3188	192
hsa-miR-3189-3p	244
hsa-miR-3189-5p	65
hsa-miR-3190-5p	162
hsa-miR-3191-3p	203
hsa-miR-3191-5p	100
hsa-miR-3192-3p	532
hsa-miR-3192-5p	223
hsa-miR-3193	235
hsa-miR-3194-3p	413
hsa-miR-3194-5p	43
hsa-miR-3195	107
hsa-miR-3196	69
hsa-miR-3197	130
hsa-miR-3198	135
hsa-miR-3199	437
hsa-miR-32-3p	35
hsa-miR-32-5p	260
hsa-miR-3200-3p	202
hsa-miR-3200-5p	127
hsa-miR-3201	102
hsa-miR-3202	126
hsa-miR-320a	6742
hsa-miR-320b	1541
hsa-miR-320c	658
hsa-miR-320d	330
hsa-miR-320e	181
hsa-miR-323a-3p	80
hsa-miR-323a-5p	315
hsa-miR-323b-3p	114
hsa-miR-323b-5p	333
hsa-miR-324-3p	452
hsa-miR-324-5p	455
hsa-miR-325	159
hsa-miR-326	240
hsa-miR-328-3p	1324
hsa-miR-328-5p	445
hsa-miR-329-3p	64
hsa-miR-329-5p	260
hsa-miR-330-3p	78
hsa-miR-330-5p	164
hsa-miR-331-3p	166
hsa-miR-331-5p	169
hsa-miR-335-3p	80
hsa-miR-335-5p	365
hsa-miR-337-3p	90
hsa-miR-337-5p	150
hsa-miR-338-3p	372
hsa-miR-338-5p	97
hsa-miR-339-3p	330
hsa-miR-339-5p	433
hsa-miR-33a-3p	138
hsa-miR-33a-5p	304
hsa-miR-33b-3p	81
hsa-miR-33b-5p	95
hsa-miR-340-3p	38
hsa-miR-340-5p	226
hsa-miR-342-3p	3157
hsa-miR-342-5p	166
hsa-miR-345-3p	72
hsa-miR-345-5p	286
hsa-miR-346	151
hsa-miR-34a-3p	64
hsa-miR-34a-5p	456
hsa-miR-34b-3p	263
hsa-miR-34b-5p	106
hsa-miR-34c-3p	220
hsa-miR-3529-5p	71
hsa-miR-3605-3p	366
hsa-miR-3605-5p	267
hsa-miR-3606-3p	152
hsa-miR-3607-3p	94
hsa-miR-3607-5p	64
hsa-miR-3609	592
hsa-miR-361-3p	393
hsa-miR-361-5p	402
hsa-miR-3610	171
hsa-miR-3611	89
hsa-miR-3612	300
hsa-miR-3613-3p	872
hsa-miR-3613-5p	545
hsa-miR-3614-3p	170
hsa-miR-3614-5p	249
hsa-miR-3615	1199
hsa-miR-3616-3p	115
hsa-miR-3617-3p	602
hsa-miR-3617-5p	45
hsa-miR-3618	120
hsa-miR-3619-3p	118
hsa-miR-3619-5p	343
hsa-miR-362-3p	186
hsa-miR-362-5p	263
hsa-miR-3620-3p	245
hsa-miR-3620-5p	90
hsa-miR-3621	138
hsa-miR-3622a-3p	86
hsa-miR-3622a-5p	57
hsa-miR-3622b-3p	158
hsa-miR-363-3p	487
hsa-miR-363-5p	967
hsa-miR-3646	210
hsa-miR-3648	232
hsa-miR-3649	647
hsa-miR-3651	160
hsa-miR-3652	210
hsa-miR-3653-3p	478
hsa-miR-3653-5p	2049
hsa-miR-3654	335
hsa-miR-3655	110
hsa-miR-3656	142
hsa-miR-3657	60
hsa-miR-3658	75
hsa-miR-3659	123
hsa-miR-365a-3p	36
hsa-miR-365a-5p	448
hsa-miR-365b-3p	149
hsa-miR-365b-5p	56
hsa-miR-3660	59
hsa-miR-3661	197
hsa-miR-3662	497
hsa-miR-3663-3p	95
hsa-miR-3663-5p	238
hsa-miR-3664-3p	79
hsa-miR-3664-5p	79
hsa-miR-3666	215
hsa-miR-3667-3p	319
hsa-miR-3667-5p	81
hsa-miR-3668	147
hsa-miR-367-3p	35
hsa-miR-367-5p	42
hsa-miR-3670	97
hsa-miR-3671	66
hsa-miR-3672	138
hsa-miR-3674	266
hsa-miR-3675-3p	354
hsa-miR-3675-5p	97
hsa-miR-3677-3p	79
hsa-miR-3677-5p	135
hsa-miR-3678-3p	50
hsa-miR-3678-5p	90
hsa-miR-3679-3p	119
hsa-miR-3679-5p	189
hsa-miR-3680-3p	99
hsa-miR-3680-5p	105
hsa-miR-3681-3p	201
hsa-miR-3681-5p	74
hsa-miR-3682-3p	134
hsa-miR-3682-5p	34
hsa-miR-3683	387
hsa-miR-3684	132
hsa-miR-3685	217
hsa-miR-3686	126
hsa-miR-3687	114
hsa-miR-3689b-3p	227
hsa-miR-3689d	62
hsa-miR-3689f	60
hsa-miR-369-3p	113
hsa-miR-369-5p	111
hsa-miR-3690	321
hsa-miR-3691-3p	326
hsa-miR-3691-5p	132
hsa-miR-3692-3p	86
hsa-miR-3692-5p	190
hsa-miR-370-3p	481
hsa-miR-3713	58
hsa-miR-371b-5p	73
hsa-miR-372-3p	125
hsa-miR-372-5p	75
hsa-miR-373-3p	137
hsa-miR-374a-3p	232
hsa-miR-374a-5p	285
hsa-miR-374b-3p	120
hsa-miR-374c-5p	48
hsa-miR-375	490
hsa-miR-376a-5p	191
hsa-miR-376b-5p	202
hsa-miR-376c-3p	57
hsa-miR-377-5p	63
hsa-miR-378a-3p	207
hsa-miR-378a-5p	493
hsa-miR-378b	55
hsa-miR-378c	136
hsa-miR-378d	114
hsa-miR-378e	91
hsa-miR-378f	173
hsa-miR-378g	113
hsa-miR-378h	73
hsa-miR-378i	96
hsa-miR-378j	78
hsa-miR-379-3p	79
hsa-miR-379-5p	360
hsa-miR-380-5p	58
hsa-miR-381-3p	84
hsa-miR-382-3p	109
hsa-miR-382-5p	888
hsa-miR-383-3p	301
hsa-miR-383-5p	78
hsa-miR-384	292
hsa-miR-3907	253
hsa-miR-3908	147
hsa-miR-3909	70
hsa-miR-3910	293
hsa-miR-3911	66
hsa-miR-3912-5p	199
hsa-miR-3913-3p	274
hsa-miR-3914	236
hsa-miR-3915	326
hsa-miR-3916	255
hsa-miR-3917	129
hsa-miR-3918	55
hsa-miR-3919	101
hsa-miR-3920	121
hsa-miR-3921	71
hsa-miR-3922-3p	110
hsa-miR-3922-5p	110
hsa-miR-3923	194
hsa-miR-3925-3p	37
hsa-miR-3925-5p	211
hsa-miR-3927-3p	146
hsa-miR-3927-5p	56
hsa-miR-3928-3p	267
hsa-miR-3928-5p	142
hsa-miR-3929	34
hsa-miR-3934-3p	110
hsa-miR-3934-5p	187
hsa-miR-3935	121
hsa-miR-3936	117
hsa-miR-3937	72
hsa-miR-3938	190
hsa-miR-3939	186
hsa-miR-3940-3p	409
hsa-miR-3940-5p	184
hsa-miR-3941	190
hsa-miR-3942-3p	159
hsa-miR-3942-5p	146
hsa-miR-3943	239
hsa-miR-3944-3p	42
hsa-miR-3944-5p	155
hsa-miR-3945	142
hsa-miR-3960	198
hsa-miR-3972	307
hsa-miR-3973	32
hsa-miR-3974	780
hsa-miR-3975	41
hsa-miR-3976	180
hsa-miR-3977	95
hsa-miR-3978	165
hsa-miR-409-3p	974
hsa-miR-409-5p	53
hsa-miR-410-5p	131
hsa-miR-411-3p	184
hsa-miR-411-5p	107
hsa-miR-412-3p	184
hsa-miR-412-5p	155
hsa-miR-421	73
hsa-miR-422a	63
hsa-miR-423-3p	1309
hsa-miR-423-5p	33959
hsa-miR-424-3p	78
hsa-miR-424-5p	73
hsa-miR-425-3p	246
hsa-miR-425-5p	3270
hsa-miR-4251	118
hsa-miR-4252	98
hsa-miR-4253	115
hsa-miR-4254	517
hsa-miR-4255	80
hsa-miR-4256	42
hsa-miR-4257	179
hsa-miR-4258	227
hsa-miR-4259	465
hsa-miR-4262	903
hsa-miR-4264	175
hsa-miR-4265	110
hsa-miR-4266	36
hsa-miR-4267	126
hsa-miR-4268	161
hsa-miR-4269	99
hsa-miR-4270	55
hsa-miR-4271	201
hsa-miR-4272	77
hsa-miR-4273	124
hsa-miR-4274	477
hsa-miR-4275	320
hsa-miR-4276	63
hsa-miR-4277	49
hsa-miR-4278	60
hsa-miR-4279	260
hsa-miR-4281	99
hsa-miR-4282	358
hsa-miR-4283	132
hsa-miR-4284	140
hsa-miR-4285	314
hsa-miR-4286	59
hsa-miR-4287	122
hsa-miR-4288	209
hsa-miR-429	74
hsa-miR-4290	773
hsa-miR-4291	136
hsa-miR-4292	88
hsa-miR-4293	94
hsa-miR-4294	48
hsa-miR-4297	37
hsa-miR-4298	116
hsa-miR-4299	112
hsa-miR-4300	89
hsa-miR-4301	216
hsa-miR-4302	712
hsa-miR-4303	157
hsa-miR-4304	76
hsa-miR-4305	764
hsa-miR-4307	442
hsa-miR-4308	34
hsa-miR-4309	47
hsa-miR-431-3p	176
hsa-miR-431-5p	186
hsa-miR-4310	109
hsa-miR-4311	142
hsa-miR-4312	145
hsa-miR-4313	48
hsa-miR-4315	68
hsa-miR-4316	80
hsa-miR-4317	324
hsa-miR-4319	66
hsa-miR-432-3p	80
hsa-miR-432-5p	3069
hsa-miR-4320	38
hsa-miR-4321	195
hsa-miR-4322	194
hsa-miR-4323	285
hsa-miR-4324	238
hsa-miR-4325	101
hsa-miR-4326	131
hsa-miR-4327	143
hsa-miR-4328	52
hsa-miR-4329	210
hsa-miR-433-3p	203
hsa-miR-433-5p	91
hsa-miR-4417	222
hsa-miR-4418	45
hsa-miR-4419b	241
hsa-miR-4421	38
hsa-miR-4422	89
hsa-miR-4423-3p	139
hsa-miR-4423-5p	102
hsa-miR-4424	60
hsa-miR-4425	698
hsa-miR-4427	60
hsa-miR-4428	87
hsa-miR-4429	187
hsa-miR-4430	126
hsa-miR-4431	113
hsa-miR-4433a-3p	600
hsa-miR-4433a-5p	74
hsa-miR-4433b-3p	123
hsa-miR-4433b-5p	1451
hsa-miR-4434	86
hsa-miR-4435	145
hsa-miR-4436a	78
hsa-miR-4436b-3p	151
hsa-miR-4436b-5p	488
hsa-miR-4438	259
hsa-miR-4439	62
hsa-miR-4440	286
hsa-miR-4441	57
hsa-miR-4442	127
hsa-miR-4443	392
hsa-miR-4444	108
hsa-miR-4445-3p	183
hsa-miR-4445-5p	53
hsa-miR-4446-3p	79
hsa-miR-4446-5p	322
hsa-miR-4447	123
hsa-miR-4448	425
hsa-miR-4449	351
hsa-miR-4450	215
hsa-miR-4451	117
hsa-miR-4452	34
hsa-miR-4453	53
hsa-miR-4454	154
hsa-miR-4456	671
hsa-miR-4457	264
hsa-miR-4458	487
hsa-miR-4459	525
hsa-miR-4460	80
hsa-miR-4461	210
hsa-miR-4462	298
hsa-miR-4463	133
hsa-miR-4464	162
hsa-miR-4465	167
hsa-miR-4466	133
hsa-miR-4467	164
hsa-miR-4468	114
hsa-miR-4469	263
hsa-miR-4470	66
hsa-miR-4471	149
hsa-miR-4472	126
hsa-miR-4473	137
hsa-miR-4474-5p	161
hsa-miR-4475	72
hsa-miR-4476	145
hsa-miR-4477a	99
hsa-miR-4477b	41
hsa-miR-4478	53
hsa-miR-4479	66
hsa-miR-448	92
hsa-miR-4480	103
hsa-miR-4481	68
hsa-miR-4482-3p	60
hsa-miR-4482-5p	162
hsa-miR-4483	81
hsa-miR-4484	689
hsa-miR-4485-3p	170
hsa-miR-4487	61
hsa-miR-4488	58
hsa-miR-4489	139
hsa-miR-4490	45
hsa-miR-4491	78
hsa-miR-4492	186
hsa-miR-4493	78
hsa-miR-4494	140
hsa-miR-4495	298
hsa-miR-4496	353
hsa-miR-4497	105
hsa-miR-4498	73
hsa-miR-4499	54
hsa-miR-449a	338
hsa-miR-449b-3p	153
hsa-miR-449b-5p	169
hsa-miR-449c-3p	209
hsa-miR-449c-5p	70
hsa-miR-4500	159
hsa-miR-4501	1354
hsa-miR-4502	403
hsa-miR-4503	105
hsa-miR-4504	75
hsa-miR-4505	120
hsa-miR-4507	278
hsa-miR-4508	116
hsa-miR-4509	96
hsa-miR-450a-1-3p	53
hsa-miR-450a-2-3p	111
hsa-miR-450a-5p	198
hsa-miR-450b-3p	246
hsa-miR-450b-5p	77
hsa-miR-4510	491
hsa-miR-4511	78
hsa-miR-4512	170
hsa-miR-4513	95
hsa-miR-4514	325
hsa-miR-4515	141
hsa-miR-4516	97
hsa-miR-4517	100
hsa-miR-4518	388
hsa-miR-4519	100
hsa-miR-451a	10432
hsa-miR-451b	231
hsa-miR-452-5p	138
hsa-miR-4520-3p	182
hsa-miR-4521	78
hsa-miR-4522	83
hsa-miR-4523	82
hsa-miR-4524a-3p	68
hsa-miR-4524a-5p	68
hsa-miR-4524b-3p	45
hsa-miR-4525	45
hsa-miR-4526	169
hsa-miR-4527	95
hsa-miR-4528	120
hsa-miR-4529-5p	312
hsa-miR-4530	179
hsa-miR-4531	517
hsa-miR-4532	115
hsa-miR-4533	181
hsa-miR-4534	173
hsa-miR-4535	192
hsa-miR-4536-5p	102
hsa-miR-4537	213
hsa-miR-4538	240
hsa-miR-4539	88
hsa-miR-454-3p	329
hsa-miR-454-5p	107
hsa-miR-4540	236
hsa-miR-455-5p	59
hsa-miR-4632-3p	36
hsa-miR-4632-5p	217
hsa-miR-4634	140
hsa-miR-4635	336
hsa-miR-4636	243
hsa-miR-4637	81
hsa-miR-4638-3p	162
hsa-miR-4638-5p	199
hsa-miR-4639-3p	34
hsa-miR-4639-5p	98
hsa-miR-4640-5p	59
hsa-miR-4642	94
hsa-miR-4643	85
hsa-miR-4644	138
hsa-miR-4645-3p	53
hsa-miR-4645-5p	68
hsa-miR-4646-3p	226
hsa-miR-4646-5p	83
hsa-miR-4647	307
hsa-miR-4648	144
hsa-miR-4649-5p	237
hsa-miR-4650-3p	124
hsa-miR-4650-5p	264
hsa-miR-4651	107
hsa-miR-4652-3p	501
hsa-miR-4652-5p	437
hsa-miR-4653-3p	295
hsa-miR-4653-5p	33
hsa-miR-4654	169
hsa-miR-4655-3p	75
hsa-miR-4655-5p	484
hsa-miR-4656	48
hsa-miR-4657	304
hsa-miR-4658	437
hsa-miR-4659a-3p	206
hsa-miR-4659b-3p	89
hsa-miR-4659b-5p	67
hsa-miR-466	137
hsa-miR-4660	249
hsa-miR-4661-5p	291
hsa-miR-4662a-5p	78
hsa-miR-4663	116
hsa-miR-4664-3p	564
hsa-miR-4664-5p	99
hsa-miR-4665-3p	176
hsa-miR-4665-5p	120
hsa-miR-4666a-3p	180
hsa-miR-4666b	277
hsa-miR-4667-3p	304
hsa-miR-4667-5p	108
hsa-miR-4668-3p	98
hsa-miR-4668-5p	179
hsa-miR-4669	171
hsa-miR-4670-3p	194
hsa-miR-4671-3p	104
hsa-miR-4671-5p	55
hsa-miR-4672	47
hsa-miR-4673	200
hsa-miR-4674	71
hsa-miR-4675	56
hsa-miR-4676-3p	144
hsa-miR-4676-5p	81
hsa-miR-4677-3p	96
hsa-miR-4677-5p	275
hsa-miR-4678	318
hsa-miR-4679	56
hsa-miR-4680-3p	121
hsa-miR-4680-5p	288
hsa-miR-4681	103
hsa-miR-4682	99
hsa-miR-4683	203
hsa-miR-4684-3p	169
hsa-miR-4684-5p	74
hsa-miR-4685-3p	57
hsa-miR-4685-5p	194
hsa-miR-4686	191
hsa-miR-4687-3p	199
hsa-miR-4687-5p	316
hsa-miR-4688	40
hsa-miR-4689	66
hsa-miR-4690-5p	82
hsa-miR-4691-3p	158
hsa-miR-4691-5p	178
hsa-miR-4693-3p	150
hsa-miR-4693-5p	200
hsa-miR-4694-5p	99
hsa-miR-4695-3p	167
hsa-miR-4695-5p	226
hsa-miR-4696	212
hsa-miR-4697-3p	64
hsa-miR-4697-5p	77
hsa-miR-4698	236
hsa-miR-4699-3p	207
hsa-miR-4700-3p	89
hsa-miR-4700-5p	185
hsa-miR-4701-3p	156
hsa-miR-4701-5p	261
hsa-miR-4703-3p	249
hsa-miR-4703-5p	105
hsa-miR-4704-3p	82
hsa-miR-4704-5p	52
hsa-miR-4705	94
hsa-miR-4706	212
hsa-miR-4707-3p	415
hsa-miR-4707-5p	160
hsa-miR-4708-3p	134
hsa-miR-4709-3p	64
hsa-miR-4709-5p	198
hsa-miR-4710	57
hsa-miR-4711-3p	139
hsa-miR-4711-5p	114
hsa-miR-4712-5p	146
hsa-miR-4713-3p	229
hsa-miR-4713-5p	202
hsa-miR-4714-3p	276
hsa-miR-4714-5p	111
hsa-miR-4715-3p	80
hsa-miR-4715-5p	46
hsa-miR-4716-3p	223
hsa-miR-4716-5p	256
hsa-miR-4717-5p	204
hsa-miR-4718	169
hsa-miR-4719	144
hsa-miR-4720-3p	73
hsa-miR-4720-5p	94
hsa-miR-4721	197
hsa-miR-4722-3p	93
hsa-miR-4722-5p	169
hsa-miR-4723-3p	83
hsa-miR-4723-5p	131
hsa-miR-4724-3p	97
hsa-miR-4724-5p	221
hsa-miR-4725-3p	201
hsa-miR-4725-5p	112
hsa-miR-4726-3p	208
hsa-miR-4726-5p	129
hsa-miR-4727-3p	309
hsa-miR-4727-5p	80
hsa-miR-4728-3p	70
hsa-miR-4729	210
hsa-miR-4730	205
hsa-miR-4731-3p	682
hsa-miR-4732-3p	624
hsa-miR-4732-5p	1073
hsa-miR-4733-3p	197
hsa-miR-4733-5p	222
hsa-miR-4734	114
hsa-miR-4735-3p	51
hsa-miR-4735-5p	146
hsa-miR-4737	168
hsa-miR-4738-3p	241
hsa-miR-4738-5p	195
hsa-miR-4739	326
hsa-miR-4740-3p	150
hsa-miR-4740-5p	96
hsa-miR-4741	284
hsa-miR-4742-3p	43
hsa-miR-4742-5p	44
hsa-miR-4743-3p	95
hsa-miR-4743-5p	115
hsa-miR-4744	184
hsa-miR-4745-3p	547
hsa-miR-4745-5p	155
hsa-miR-4746-3p	175
hsa-miR-4746-5p	160
hsa-miR-4747-3p	109
hsa-miR-4747-5p	47
hsa-miR-4748	223
hsa-miR-4749-5p	115
hsa-miR-4750-3p	48
hsa-miR-4750-5p	228
hsa-miR-4751	179
hsa-miR-4752	129
hsa-miR-4753-3p	117
hsa-miR-4753-5p	132
hsa-miR-4754	372
hsa-miR-4755-3p	193
hsa-miR-4755-5p	99
hsa-miR-4756-3p	73
hsa-miR-4756-5p	85
hsa-miR-4757-3p	37
hsa-miR-4757-5p	104
hsa-miR-4758-3p	88
hsa-miR-4758-5p	124
hsa-miR-4759	99
hsa-miR-4760-3p	71
hsa-miR-4760-5p	85
hsa-miR-4762-3p	100
hsa-miR-4762-5p	50
hsa-miR-4763-3p	54
hsa-miR-4763-5p	291
hsa-miR-4764-3p	247
hsa-miR-4764-5p	125
hsa-miR-4765	175
hsa-miR-4766-3p	79
hsa-miR-4766-5p	99
hsa-miR-4767	123
hsa-miR-4768-3p	201
hsa-miR-4768-5p	95
hsa-miR-4769-3p	434
hsa-miR-4769-5p	92
hsa-miR-4770	114
hsa-miR-4771	179
hsa-miR-4772-3p	289
hsa-miR-4772-5p	440
hsa-miR-4773	84
hsa-miR-4774-5p	73
hsa-miR-4775	253
hsa-miR-4776-3p	72
hsa-miR-4776-5p	86
hsa-miR-4777-3p	180
hsa-miR-4778-3p	127
hsa-miR-4778-5p	427
hsa-miR-4779	53
hsa-miR-4780	461
hsa-miR-4781-3p	617
hsa-miR-4781-5p	721
hsa-miR-4782-5p	1004
hsa-miR-4783-3p	110
hsa-miR-4783-5p	111
hsa-miR-4784	183
hsa-miR-4785	204
hsa-miR-4786-3p	85
hsa-miR-4786-5p	91
hsa-miR-4787-3p	181
hsa-miR-4787-5p	74
hsa-miR-4788	131
hsa-miR-4789-3p	277
hsa-miR-4789-5p	117
hsa-miR-4790-5p	47
hsa-miR-4791	92
hsa-miR-4792	194
hsa-miR-4793-3p	505
hsa-miR-4793-5p	292
hsa-miR-4794	53
hsa-miR-4795-3p	514
hsa-miR-4796-3p	214
hsa-miR-4796-5p	146
hsa-miR-4797-3p	50
hsa-miR-4798-3p	89
hsa-miR-4798-5p	658
hsa-miR-4800-3p	275
hsa-miR-4800-5p	369
hsa-miR-4801	102
hsa-miR-4802-3p	87
hsa-miR-4802-5p	44
hsa-miR-4803	291
hsa-miR-4804-3p	139
hsa-miR-4804-5p	138
hsa-miR-483-3p	815
hsa-miR-483-5p	1572
hsa-miR-484	2849
hsa-miR-485-3p	396
hsa-miR-485-5p	151
hsa-miR-486-3p	140911
hsa-miR-486-5p	229153
hsa-miR-487a-3p	78
hsa-miR-487a-5p	87
hsa-miR-487b-5p	245
hsa-miR-488-3p	80
hsa-miR-488-5p	354
hsa-miR-489-3p	57
hsa-miR-489-5p	121
hsa-miR-490-3p	155
hsa-miR-490-5p	132
hsa-miR-491-3p	137
hsa-miR-491-5p	345
hsa-miR-492	104
hsa-miR-493-3p	70
hsa-miR-493-5p	183
hsa-miR-494-3p	366
hsa-miR-494-5p	116
hsa-miR-495-3p	159
hsa-miR-495-5p	67
hsa-miR-496	154
hsa-miR-497-3p	132
hsa-miR-497-5p	117
hsa-miR-498	166
hsa-miR-4999-3p	317
hsa-miR-4999-5p	108
hsa-miR-499b-3p	104
hsa-miR-499b-5p	41
hsa-miR-5000-3p	226
hsa-miR-5000-5p	202
hsa-miR-5001-3p	101
hsa-miR-5001-5p	461
hsa-miR-5002-3p	64
hsa-miR-5002-5p	175
hsa-miR-5003-3p	129
hsa-miR-5003-5p	197
hsa-miR-5004-3p	465
hsa-miR-5004-5p	69
hsa-miR-5006-3p	366
hsa-miR-5006-5p	105
hsa-miR-5007-3p	793
hsa-miR-5007-5p	181
hsa-miR-5008-3p	249
hsa-miR-5008-5p	143
hsa-miR-5009-3p	134
hsa-miR-5009-5p	382
hsa-miR-500a-3p	192
hsa-miR-501-3p	345
hsa-miR-501-5p	187
hsa-miR-5010-3p	130
hsa-miR-5010-5p	230
hsa-miR-5011-3p	54
hsa-miR-5011-5p	153
hsa-miR-502-3p	195
hsa-miR-502-5p	204
hsa-miR-503-3p	82
hsa-miR-503-5p	418
hsa-miR-504-3p	38
hsa-miR-504-5p	65
hsa-miR-5047	217
hsa-miR-505-3p	158
hsa-miR-505-5p	147
hsa-miR-506-3p	38
hsa-miR-506-5p	71
hsa-miR-507	101
hsa-miR-508-3p	171
hsa-miR-508-5p	257
hsa-miR-5087	252
hsa-miR-5088-3p	102
hsa-miR-5088-5p	261
hsa-miR-5089-3p	786
hsa-miR-5089-5p	117
hsa-miR-509-3p	146
hsa-miR-509-5p	145
hsa-miR-5090	380
hsa-miR-5091	384
hsa-miR-5092	117
hsa-miR-5093	41
hsa-miR-5094	142
hsa-miR-5095	222
hsa-miR-5096	83
hsa-miR-510-3p	317
hsa-miR-510-5p	156
hsa-miR-5100	306
hsa-miR-511-3p	85
hsa-miR-511-5p	90
hsa-miR-512-3p	46
hsa-miR-512-5p	450
hsa-miR-513a-3p	143
hsa-miR-513a-5p	68
hsa-miR-513b-3p	318
hsa-miR-513b-5p	111
hsa-miR-513c-3p	49
hsa-miR-513c-5p	103
hsa-miR-514a-3p	46
hsa-miR-514a-5p	277
hsa-miR-514b-3p	110
hsa-miR-514b-5p	175
hsa-miR-515-3p	40
hsa-miR-515-5p	52
hsa-miR-516a-3p	77
hsa-miR-516a-5p	46
hsa-miR-516b-3p	140
hsa-miR-516b-5p	92
hsa-miR-517a-3p	83
hsa-miR-517b-3p	105
hsa-miR-5186	171
hsa-miR-5187-3p	144
hsa-miR-5187-5p	278
hsa-miR-5188	243
hsa-miR-5189-3p	773
hsa-miR-5189-5p	213
hsa-miR-518a-3p	400
hsa-miR-518b	285
hsa-miR-518c-3p	96
hsa-miR-518d-3p	225
hsa-miR-518e-3p	278
hsa-miR-5190	109
hsa-miR-5191	1148
hsa-miR-5192	233
hsa-miR-5193	390
hsa-miR-5194	111
hsa-miR-5195-3p	241
hsa-miR-5195-5p	279
hsa-miR-5196-3p	324
hsa-miR-5196-5p	362
hsa-miR-5197-3p	224
hsa-miR-5197-5p	260
hsa-miR-519c-3p	75
hsa-miR-519d-3p	37
hsa-miR-519d-5p	74
hsa-miR-519e-5p	159
hsa-miR-520a-3p	235
hsa-miR-520d-3p	101
hsa-miR-520e	94
hsa-miR-520g-5p	216
hsa-miR-520h	134
hsa-miR-521	70
hsa-miR-523-3p	67
hsa-miR-524-3p	161
hsa-miR-524-5p	51
hsa-miR-525-3p	37
hsa-miR-525-5p	37
hsa-miR-532-3p	460
hsa-miR-532-5p	433
hsa-miR-539-3p	103
hsa-miR-541-5p	275
hsa-miR-542-3p	386
hsa-miR-542-5p	200
hsa-miR-543	165
hsa-miR-544a	155
hsa-miR-544b	94
hsa-miR-545-5p	119
hsa-miR-548-3p	48
hsa-miR-548a-3p	107
hsa-miR-548ab	107
hsa-miR-548ac	191
hsa-miR-548ad-3p	122
hsa-miR-548ad-5p	236
hsa-miR-548ae-3p	50
hsa-miR-548ag	100
hsa-miR-548al	109
hsa-miR-548ao-3p	59
hsa-miR-548ao-5p	162
hsa-miR-548ap-3p/548t-3p/548aa	249
hsa-miR-548ap-5p/548j-5p	112
hsa-miR-548as-3p	125
hsa-miR-548at-3p	85
hsa-miR-548at-5p	168
hsa-miR-548av-5p/548k	70
hsa-miR-548aw	58
hsa-miR-548ay-3p	132
hsa-miR-548az-5p	94
hsa-miR-548b-3p	137
hsa-miR-548b-5p	104
hsa-miR-548c-3p	80
hsa-miR-548d-3p	127
hsa-miR-548e-3p	40
hsa-miR-548f-3p	648
hsa-miR-548h-5p	80
hsa-miR-548i	50
hsa-miR-548l	351
hsa-miR-548n	63
hsa-miR-548q	81
hsa-miR-548t-5p	213
hsa-miR-548v	163
hsa-miR-548w	130
hsa-miR-548y	44
hsa-miR-549a	202
hsa-miR-550a-3-5p	53
hsa-miR-550a-3p	61
hsa-miR-550a-5p	102
hsa-miR-550b-2-5p	131
hsa-miR-550b-3p	117
hsa-miR-551a	167
hsa-miR-551b-3p	79
hsa-miR-551b-5p	139
hsa-miR-552-3p	58
hsa-miR-552-5p	46
hsa-miR-553	167
hsa-miR-554	218
hsa-miR-555	128
hsa-miR-556-3p	109
hsa-miR-556-5p	67
hsa-miR-557	137
hsa-miR-5571-3p	72
hsa-miR-5571-5p	88
hsa-miR-5572	448
hsa-miR-5579-3p	56
hsa-miR-5579-5p	64
hsa-miR-558	92
hsa-miR-5580-3p	146
hsa-miR-5580-5p	152
hsa-miR-5581-3p	99
hsa-miR-5581-5p	176
hsa-miR-5583-3p	102
hsa-miR-5583-5p	326
hsa-miR-5584-3p	140
hsa-miR-5584-5p	1305
hsa-miR-5585-3p	107
hsa-miR-5585-5p	149
hsa-miR-5586-3p	149
hsa-miR-5586-5p	833
hsa-miR-5587-3p	149
hsa-miR-5587-5p	145
hsa-miR-5588-5p	276
hsa-miR-5589-5p	56
hsa-miR-5590-3p	107
hsa-miR-5590-5p	180
hsa-miR-5591-3p	60
hsa-miR-5591-5p	37
hsa-miR-561-3p	230
hsa-miR-561-5p	164
hsa-miR-562	103
hsa-miR-563	33
hsa-miR-566	241
hsa-miR-567	149
hsa-miR-568	123
hsa-miR-5680	994
hsa-miR-5681a	72
hsa-miR-5681b	43
hsa-miR-5682	259
hsa-miR-5683	442
hsa-miR-5684	49
hsa-miR-5685	99
hsa-miR-5687	85
hsa-miR-5688	104
hsa-miR-5689	126
hsa-miR-569	131
hsa-miR-5690	123
hsa-miR-5691	179
hsa-miR-5692a	561
hsa-miR-5693	149
hsa-miR-5694	197
hsa-miR-5695	302
hsa-miR-5696	168
hsa-miR-5697	371
hsa-miR-5698	460
hsa-miR-5699-3p	124
hsa-miR-5699-5p	270
hsa-miR-570-3p	106
hsa-miR-5700	229
hsa-miR-5701	182
hsa-miR-5702	345
hsa-miR-5703	348
hsa-miR-5704	312
hsa-miR-5705	120
hsa-miR-5706	111
hsa-miR-5707	102
hsa-miR-5708	62
hsa-miR-571	164
hsa-miR-572	200
hsa-miR-573	256
hsa-miR-5739	209
hsa-miR-574-3p	231
hsa-miR-574-5p	138
hsa-miR-575	104
hsa-miR-576-3p	904
hsa-miR-576-5p	432
hsa-miR-577	96
hsa-miR-578	273
hsa-miR-5787	130
hsa-miR-579-3p	312
hsa-miR-579-5p	125
hsa-miR-580-3p	145
hsa-miR-580-5p	159
hsa-miR-581	71
hsa-miR-582-3p	210
hsa-miR-582-5p	407
hsa-miR-584-3p	163
hsa-miR-584-5p	1746
hsa-miR-585-5p	82
hsa-miR-586	115
hsa-miR-587	168
hsa-miR-588	112
hsa-miR-589-3p	115
hsa-miR-589-5p	566
hsa-miR-590-3p	32
hsa-miR-591	368
hsa-miR-592	176
hsa-miR-593-3p	107
hsa-miR-593-5p	210
hsa-miR-595	66
hsa-miR-596	219
hsa-miR-597-3p	121
hsa-miR-597-5p	144
hsa-miR-598-3p	702
hsa-miR-598-5p	246
hsa-miR-599	141
hsa-miR-601	244
hsa-miR-602	127
hsa-miR-604	167
hsa-miR-605-3p	52
hsa-miR-605-5p	103
hsa-miR-606	863
hsa-miR-6068	210
hsa-miR-607	132
hsa-miR-6070	94
hsa-miR-6071	50
hsa-miR-6072	113
hsa-miR-6073	152
hsa-miR-6074	172
hsa-miR-6076	78
hsa-miR-6077	40
hsa-miR-6078	231
hsa-miR-6079	162
hsa-miR-608	286
hsa-miR-6080	66
hsa-miR-6081	147
hsa-miR-6082	281
hsa-miR-6083	7800
hsa-miR-6084	161
hsa-miR-6085	172
hsa-miR-6086	57
hsa-miR-6087	212
hsa-miR-6088	394
hsa-miR-6089	75
hsa-miR-609	144
hsa-miR-6090	197
hsa-miR-610	62
hsa-miR-611	48
hsa-miR-612	81
hsa-miR-6124	255
hsa-miR-6125	260
hsa-miR-6126	219
hsa-miR-6127	63
hsa-miR-6128	160
hsa-miR-6129	147
hsa-miR-613	177
hsa-miR-6130	156
hsa-miR-6131	143
hsa-miR-6132	134
hsa-miR-6133	219
hsa-miR-6134	108
hsa-miR-614	274
hsa-miR-615-3p	101
hsa-miR-615-5p	50
hsa-miR-616-3p	217
hsa-miR-616-5p	276
hsa-miR-6165	89
hsa-miR-617	221
hsa-miR-618	330
hsa-miR-619-3p	148
hsa-miR-619-5p	44
hsa-miR-620	64
hsa-miR-621	104
hsa-miR-622	453
hsa-miR-623	358
hsa-miR-624-3p	189
hsa-miR-624-5p	93
hsa-miR-625-3p	734
hsa-miR-625-5p	492
hsa-miR-626	1474
hsa-miR-627-3p	83
hsa-miR-627-5p	125
hsa-miR-628-3p	265
hsa-miR-628-5p	139
hsa-miR-629-3p	208
hsa-miR-629-5p	740
hsa-miR-630	99
hsa-miR-631	179
hsa-miR-632	202
hsa-miR-633	61
hsa-miR-634	71
hsa-miR-635	250
hsa-miR-636	148
hsa-miR-637	184
hsa-miR-638	294
hsa-miR-639	211
hsa-miR-640	1419
hsa-miR-641	383
hsa-miR-642a-5p	102
hsa-miR-642b-5p	45
hsa-miR-643	87
hsa-miR-644a	329
hsa-miR-646	64
hsa-miR-647	149
hsa-miR-649	176
hsa-miR-6499-3p	45
hsa-miR-6499-5p	58
hsa-miR-650	106
hsa-miR-6500-3p	98
hsa-miR-6500-5p	75
hsa-miR-6501-3p	281
hsa-miR-6501-5p	239
hsa-miR-6502-3p	153
hsa-miR-6502-5p	117
hsa-miR-6503-3p	41
hsa-miR-6503-5p	113
hsa-miR-6504-3p	129
hsa-miR-6505-3p	181
hsa-miR-6505-5p	91
hsa-miR-6506-3p	85
hsa-miR-6506-5p	65
hsa-miR-6507-3p	98
hsa-miR-6507-5p	385
hsa-miR-6508-5p	65
hsa-miR-6509-3p	351
hsa-miR-651-3p	75
hsa-miR-651-5p	140
hsa-miR-6510-3p	108
hsa-miR-6510-5p	87
hsa-miR-6511a-3p	77
hsa-miR-6511a-5p	69
hsa-miR-6511b-3p	113
hsa-miR-6512-3p	197
hsa-miR-6512-5p	67
hsa-miR-6513-3p	306
hsa-miR-6513-5p	164
hsa-miR-6514-3p	700
hsa-miR-6514-5p	309
hsa-miR-6515-3p	105
hsa-miR-6515-5p	330
hsa-miR-6516-3p	113
hsa-miR-6516-5p	81
hsa-miR-652-3p	131
hsa-miR-652-5p	45
hsa-miR-653-3p	457
hsa-miR-653-5p	150
hsa-miR-654-3p	420
hsa-miR-654-5p	151
hsa-miR-655-3p	99
hsa-miR-656-3p	111
hsa-miR-656-5p	89
hsa-miR-657	150
hsa-miR-658	282
hsa-miR-659-3p	60
hsa-miR-659-5p	147
hsa-miR-660-3p	188
hsa-miR-660-5p	707
hsa-miR-661	72
hsa-miR-662	705
hsa-miR-663a	114
hsa-miR-663b	82
hsa-miR-664a-3p	558
hsa-miR-664a-5p	504
hsa-miR-664b-3p	74
hsa-miR-664b-5p	262
hsa-miR-665	37
hsa-miR-668-3p	394
hsa-miR-668-5p	32
hsa-miR-670-3p	112
hsa-miR-670-5p	253
hsa-miR-671-3p	135
hsa-miR-671-5p	230
hsa-miR-6715a-3p	52
hsa-miR-6715b-3p	87
hsa-miR-6715b-5p	383
hsa-miR-6716-3p	167
hsa-miR-6716-5p	160
hsa-miR-6717-5p	755
hsa-miR-6718-5p	89
hsa-miR-6719-3p	109
hsa-miR-6720-3p	123
hsa-miR-6720-5p	191
hsa-miR-6721-5p	290
hsa-miR-6722-3p	93
hsa-miR-6722-5p	99
hsa-miR-6723-5p	76
hsa-miR-6724-5p	210
hsa-miR-6726-3p	125
hsa-miR-6726-5p	76
hsa-miR-6727-3p	391
hsa-miR-6727-5p	90
hsa-miR-6728-3p	36
hsa-miR-6728-5p	767
hsa-miR-6729-3p	415
hsa-miR-6729-5p	240
hsa-miR-6730-3p	42
hsa-miR-6730-5p	302
hsa-miR-6731-3p	732
hsa-miR-6731-5p	318
hsa-miR-6732-3p	234
hsa-miR-6733-3p	107
hsa-miR-6733-5p	98
hsa-miR-6734-3p	114
hsa-miR-6734-5p	539
hsa-miR-6735-3p	255
hsa-miR-6735-5p	111
hsa-miR-6736-3p	77
hsa-miR-6736-5p	49
hsa-miR-6737-3p	248
hsa-miR-6737-5p	743
hsa-miR-6738-3p	88
hsa-miR-6738-5p	484
hsa-miR-6739-5p	148
hsa-miR-6740-3p	50
hsa-miR-6740-5p	124
hsa-miR-6741-3p	144
hsa-miR-6741-5p	106
hsa-miR-6742-3p	129
hsa-miR-6742-5p	438
hsa-miR-6743-3p	242
hsa-miR-6743-5p	316
hsa-miR-6744-3p	50
hsa-miR-6744-5p	49
hsa-miR-6745	159
hsa-miR-6746-3p	346
hsa-miR-6746-5p	126
hsa-miR-6747-3p	107
hsa-miR-6747-5p	279
hsa-miR-6748-3p	179
hsa-miR-6748-5p	581
hsa-miR-6749-3p	81
hsa-miR-6749-5p	337
hsa-miR-675-3p	119
hsa-miR-675-5p	196
hsa-miR-6750-3p	56
hsa-miR-6750-5p	110
hsa-miR-6751-5p	173
hsa-miR-6752-3p	467
hsa-miR-6752-5p	235
hsa-miR-6754-3p	232
hsa-miR-6754-5p	152
hsa-miR-6755-3p	51
hsa-miR-6755-5p	205
hsa-miR-6756-3p	483
hsa-miR-6756-5p	188
hsa-miR-6757-5p	282
hsa-miR-6758-3p	175
hsa-miR-6758-5p	230
hsa-miR-6759-3p	89
hsa-miR-6759-5p	132
hsa-miR-676-3p	333
hsa-miR-676-5p	250
hsa-miR-6760-3p	132
hsa-miR-6760-5p	102
hsa-miR-6761-3p	180
hsa-miR-6761-5p	97
hsa-miR-6762-3p	81
hsa-miR-6762-5p	131
hsa-miR-6763-3p	103
hsa-miR-6763-5p	118
hsa-miR-6764-3p	112
hsa-miR-6764-5p	97
hsa-miR-6765-3p	170
hsa-miR-6765-5p	96
hsa-miR-6766-3p	83
hsa-miR-6766-5p	219
hsa-miR-6767-3p	143
hsa-miR-6767-5p	350
hsa-miR-6768-3p	58
hsa-miR-6768-5p	177
hsa-miR-6769a-3p	33
hsa-miR-6769a-5p	381
hsa-miR-6769b-3p	75
hsa-miR-6769b-5p	66
hsa-miR-6770-3p	166
hsa-miR-6771-3p	168
hsa-miR-6771-5p	45
hsa-miR-6772-3p	157
hsa-miR-6772-5p	115
hsa-miR-6773-3p	35
hsa-miR-6773-5p	129
hsa-miR-6774-3p	37
hsa-miR-6774-5p	101
hsa-miR-6775-3p	105
hsa-miR-6775-5p	204
hsa-miR-6776-3p	223
hsa-miR-6777-3p	42
hsa-miR-6777-5p	151
hsa-miR-6778-3p	127
hsa-miR-6778-5p	206
hsa-miR-6779-3p	230
hsa-miR-6779-5p	417
hsa-miR-6780a-3p	106
hsa-miR-6780a-5p	101
hsa-miR-6780b-3p	257
hsa-miR-6780b-5p	219
hsa-miR-6781-3p	102
hsa-miR-6781-5p	154
hsa-miR-6782-3p	31
hsa-miR-6782-5p	168
hsa-miR-6783-3p	75
hsa-miR-6783-5p	174
hsa-miR-6784-3p	851
hsa-miR-6784-5p	48
hsa-miR-6785-3p	180
hsa-miR-6785-5p	1290
hsa-miR-6786-3p	435
hsa-miR-6786-5p	522
hsa-miR-6787-3p	100
hsa-miR-6787-5p	217
hsa-miR-6788-3p	108
hsa-miR-6788-5p	100
hsa-miR-6789-3p	86
hsa-miR-6789-5p	123
hsa-miR-6790-3p	180
hsa-miR-6790-5p	458
hsa-miR-6791-3p	46
hsa-miR-6791-5p	97
hsa-miR-6792-3p	151
hsa-miR-6792-5p	141
hsa-miR-6793-3p	125
hsa-miR-6793-5p	409
hsa-miR-6794-3p	434
hsa-miR-6794-5p	95
hsa-miR-6795-3p	67
hsa-miR-6795-5p	212
hsa-miR-6796-3p	198
hsa-miR-6796-5p	291
hsa-miR-6797-3p	316
hsa-miR-6797-5p	842
hsa-miR-6798-3p	161
hsa-miR-6798-5p	62
hsa-miR-6799-5p	37
hsa-miR-6800-3p	86
hsa-miR-6800-5p	483
hsa-miR-6801-3p	647
hsa-miR-6801-5p	178
hsa-miR-6802-3p	141
hsa-miR-6802-5p	313
hsa-miR-6803-3p	177
hsa-miR-6803-5p	107
hsa-miR-6804-3p	62
hsa-miR-6804-5p	57
hsa-miR-6805-3p	185
hsa-miR-6805-5p	278
hsa-miR-6806-3p	265
hsa-miR-6806-5p	62
hsa-miR-6807-3p	72
hsa-miR-6807-5p	53
hsa-miR-6808-5p	223
hsa-miR-6809-3p	189
hsa-miR-6809-5p	195
hsa-miR-6810-3p	79
hsa-miR-6810-5p	55
hsa-miR-6811-3p	163
hsa-miR-6811-5p	324
hsa-miR-6812-3p	187
hsa-miR-6812-5p	80
hsa-miR-6813-3p	66
hsa-miR-6813-5p	206
hsa-miR-6814-3p	158
hsa-miR-6814-5p	64
hsa-miR-6815-3p	300
hsa-miR-6815-5p	173
hsa-miR-6816-3p	58
hsa-miR-6816-5p	50
hsa-miR-6817-3p	62
hsa-miR-6817-5p	109
hsa-miR-6818-3p	116
hsa-miR-6818-5p	62
hsa-miR-6819-3p	63
hsa-miR-6819-5p	72
hsa-miR-6820-3p	59
hsa-miR-6821-3p	112
hsa-miR-6821-5p	165
hsa-miR-6822-5p	141
hsa-miR-6823-3p	126
hsa-miR-6823-5p	291
hsa-miR-6824-5p	239
hsa-miR-6825-3p	160
hsa-miR-6825-5p	248
hsa-miR-6826-3p	155
hsa-miR-6826-5p	309
hsa-miR-6827-5p	39
hsa-miR-6828-3p	238
hsa-miR-6828-5p	215
hsa-miR-6829-3p	107
hsa-miR-6829-5p	39
hsa-miR-6830-3p	124
hsa-miR-6830-5p	82
hsa-miR-6831-3p	167
hsa-miR-6831-5p	101
hsa-miR-6832-3p	98
hsa-miR-6832-5p	191
[truncated: 301 more rows]

## Sheet: Table S2 miRNA_list_Plasma_2
Additional file 1: Table S2. The number reads that mapped to miRNA genes for plasma samples taken from women without gestation complications at second trimester of pregnancy
miRNA	Number of reads, n
hsa-let-7a-2-3p	359
hsa-let-7a-3p	407
hsa-let-7a-5p	77010
hsa-let-7b-3p	702
hsa-let-7b-5p	288572
hsa-let-7c-3p	400
hsa-let-7c-5p	3326
hsa-let-7d-3p	1943
hsa-let-7d-5p	5330
hsa-let-7e-3p	109
hsa-let-7e-5p	1942
hsa-let-7f-1-3p	116
hsa-let-7f-2-3p	152
hsa-let-7f-5p	28110
hsa-let-7g-3p	100
hsa-let-7g-5p	9773
hsa-let-7i-3p	64
hsa-let-7i-5p	60214
hsa-miR-1-3p	349
hsa-miR-100-3p	93
hsa-miR-100-5p	411
hsa-miR-101-3p	4425
hsa-miR-101-5p	266
hsa-miR-103a-3p	4169
hsa-miR-103b	3180
hsa-miR-105-3p	342
hsa-miR-105-5p	328
hsa-miR-106a-3p	268
hsa-miR-106a-5p	156
hsa-miR-106b-3p	971
hsa-miR-106b-5p	648
hsa-miR-107	2029
hsa-miR-10a-3p	103
hsa-miR-10a-5p	570
hsa-miR-10b-3p	685
hsa-miR-10b-5p	566
hsa-miR-1178-3p	268
hsa-miR-1178-5p	52
hsa-miR-1179	243
hsa-miR-1180-3p	563
hsa-miR-1180-5p	179
hsa-miR-1181	338
hsa-miR-1182	164
hsa-miR-1183	110
hsa-miR-1184	184
hsa-miR-1185-1-3p	196
hsa-miR-1185-2-3p	67
hsa-miR-1193	230
hsa-miR-1197	132
hsa-miR-1199-3p	68
hsa-miR-1199-5p	235
hsa-miR-1200	200
hsa-miR-1202	111
hsa-miR-1203	242
hsa-miR-1204	140
hsa-miR-1205	94
hsa-miR-1206	45
hsa-miR-1207-3p	44
hsa-miR-1207-5p	59
hsa-miR-1208	95
hsa-miR-122-3p	89
hsa-miR-122-5p	78335
hsa-miR-1224-3p	163
hsa-miR-1224-5p	428
hsa-miR-1225-3p	159
hsa-miR-1225-5p	59
hsa-miR-1226-5p	114
hsa-miR-1227-3p	108
hsa-miR-1229-3p	93
hsa-miR-1229-5p	144
hsa-miR-1231	272
hsa-miR-1233-3p	105
hsa-miR-1233-5p	122
hsa-miR-1236-3p	113
hsa-miR-1236-5p	262
hsa-miR-1237-3p	334
hsa-miR-1237-5p	368
hsa-miR-1238-3p	104
hsa-miR-1238-5p	179
hsa-miR-124-3p	75
hsa-miR-124-5p	306
hsa-miR-1243	104
hsa-miR-1244	614
hsa-miR-1245a	86
hsa-miR-1245b-3p	117
hsa-miR-1245b-5p	46
hsa-miR-1246	451
hsa-miR-1247-3p	514
hsa-miR-1247-5p	251
hsa-miR-1248	93
hsa-miR-1249-3p	407
hsa-miR-1249-5p	77
hsa-miR-1250-3p	267
hsa-miR-1250-5p	192
hsa-miR-1251-3p	172
hsa-miR-1251-5p	118
hsa-miR-1252-3p	81
hsa-miR-1252-5p	190
hsa-miR-1253	298
hsa-miR-1254	256
hsa-miR-1255a	90
hsa-miR-1255b-5p	188
hsa-miR-1256	105
hsa-miR-1257	151
hsa-miR-1258	189
hsa-miR-125a-3p	193
hsa-miR-125a-5p	3346
hsa-miR-125b-1-3p	170
hsa-miR-125b-2-3p	127
hsa-miR-125b-5p	935
hsa-miR-126-3p	13827
hsa-miR-126-5p	2333
hsa-miR-1260a	239
hsa-miR-1260b	279
hsa-miR-1261	114
hsa-miR-1262	279
hsa-miR-1263	145
hsa-miR-1265	367
hsa-miR-1266-3p	146
hsa-miR-1266-5p	691
hsa-miR-1267	246
hsa-miR-1268a	191
hsa-miR-1268b	152
hsa-miR-1269a	148
hsa-miR-1269b	34
hsa-miR-127-3p	606
hsa-miR-127-5p	145
hsa-miR-1270	504
hsa-miR-1272	244
hsa-miR-1273a	101
hsa-miR-1273c	88
hsa-miR-1273d	118
hsa-miR-1273e	124
hsa-miR-1273f	133
hsa-miR-1273g-3p	125
hsa-miR-1273g-5p	90
hsa-miR-1273h-3p	198
hsa-miR-1273h-5p	112
hsa-miR-1276	1114
hsa-miR-1277-5p	47
hsa-miR-1279	61
hsa-miR-128-1-5p	225
hsa-miR-128-2-5p	193
hsa-miR-128-3p	847
hsa-miR-1281	139
hsa-miR-1282	81
hsa-miR-1283	219
hsa-miR-1284	175
hsa-miR-1285-3p	62
hsa-miR-1286	68
hsa-miR-1287-3p	1479
hsa-miR-1287-5p	264
hsa-miR-1288-3p	100
hsa-miR-1288-5p	187
hsa-miR-1289	114
hsa-miR-129-5p	227
hsa-miR-1290	566
hsa-miR-1291	171
hsa-miR-1292-3p	183
hsa-miR-1292-5p	395
hsa-miR-1293	256
hsa-miR-1294	387
hsa-miR-1295a	160
hsa-miR-1295b-3p	160
hsa-miR-1296-3p	156
hsa-miR-1296-5p	55
hsa-miR-1298-3p	110
hsa-miR-1298-5p	659
hsa-miR-1299	252
hsa-miR-1301-3p	319
hsa-miR-1301-5p	50
hsa-miR-1302	77
hsa-miR-1303	194
hsa-miR-1304-3p	352
hsa-miR-1304-5p	188
hsa-miR-1305	105
hsa-miR-1306-3p	155
hsa-miR-1306-5p	847
hsa-miR-1307-3p	2055
hsa-miR-1307-5p	197
hsa-miR-130a-3p	338
hsa-miR-130a-5p	422
hsa-miR-130b-3p	830
hsa-miR-130b-5p	183
hsa-miR-132-3p	202
hsa-miR-132-5p	229
hsa-miR-1321	31
hsa-miR-1322	214
hsa-miR-1323	96
hsa-miR-1324	66
hsa-miR-133a-3p	97
hsa-miR-133a-5p	129
hsa-miR-133b	132
hsa-miR-134-3p	152
hsa-miR-134-5p	935
hsa-miR-1343-3p	215
hsa-miR-1343-5p	85
hsa-miR-135a-3p	222
hsa-miR-135a-5p	48
hsa-miR-135b-3p	255
hsa-miR-135b-5p	200
hsa-miR-136-3p	175
hsa-miR-136-5p	224
hsa-miR-137	437
hsa-miR-138-1-3p	277
hsa-miR-138-2-3p	374
hsa-miR-138-5p	414
hsa-miR-139-3p	805
hsa-miR-139-5p	494
hsa-miR-140-3p	1993
hsa-miR-140-5p	281
hsa-miR-141-3p	169
hsa-miR-141-5p	810
hsa-miR-142-3p	11320
hsa-miR-142-5p	3513
hsa-miR-143-3p	1354
hsa-miR-143-5p	179
hsa-miR-144-3p	379
hsa-miR-144-5p	200
hsa-miR-145-3p	50
hsa-miR-145-5p	178
hsa-miR-1468-3p	70
hsa-miR-1468-5p	230
hsa-miR-1469	100
hsa-miR-146a-3p	143
hsa-miR-146a-5p	4712
hsa-miR-146b-3p	138
hsa-miR-146b-5p	547
hsa-miR-1470	115
hsa-miR-1471	161
hsa-miR-147a	79
hsa-miR-147b	90
hsa-miR-148a-3p	4138
hsa-miR-148a-5p	941
hsa-miR-148b-3p	965
hsa-miR-148b-5p	187
hsa-miR-149-3p	195
hsa-miR-149-5p	88
hsa-miR-150-3p	82
hsa-miR-150-5p	2611
hsa-miR-151a-3p	3065
hsa-miR-151b/151a-5p	314
hsa-miR-152-3p	236
hsa-miR-152-5p	662
hsa-miR-153-3p	78
hsa-miR-1537-5p	68
hsa-miR-1538	34
hsa-miR-1539	165
hsa-miR-154-3p	31
hsa-miR-154-5p	133
hsa-miR-155-3p	76
hsa-miR-155-5p	1205
hsa-miR-1587	139
hsa-miR-15a-5p	890
hsa-miR-15b-3p	336
hsa-miR-15b-5p	1130
hsa-miR-16-1-3p	164
hsa-miR-16-2-3p	2010
hsa-miR-16-5p	636423
hsa-miR-17-3p	96
hsa-miR-17-5p	560
hsa-miR-181a-2-3p	278
hsa-miR-181a-3p	458
hsa-miR-181a-5p	1090
hsa-miR-181b-2-3p	197
hsa-miR-181b-3p	84
hsa-miR-181b-5p	354
hsa-miR-181c-3p	442
hsa-miR-181c-5p	474
hsa-miR-181d-3p	388
hsa-miR-181d-5p	206
hsa-miR-182-3p	100
hsa-miR-182-5p	1094
hsa-miR-1825	36
hsa-miR-1827	587
hsa-miR-183-3p	176
hsa-miR-183-5p	1035
hsa-miR-184	246
hsa-miR-185-3p	263
hsa-miR-185-5p	2553
hsa-miR-186-3p	143
hsa-miR-186-5p	525
hsa-miR-187-3p	153
hsa-miR-187-5p	175
hsa-miR-188-3p	62
hsa-miR-188-5p	113
hsa-miR-18a-3p	165
hsa-miR-18a-5p	573
hsa-miR-18b-3p	83
hsa-miR-18b-5p	219
hsa-miR-1908-3p	249
hsa-miR-1908-5p	679
hsa-miR-1909-3p	51
hsa-miR-1909-5p	86
hsa-miR-190a-5p	293
hsa-miR-190b	246
hsa-miR-191-3p	259
hsa-miR-191-5p	4227
hsa-miR-1910-3p	69
hsa-miR-1910-5p	401
hsa-miR-1911-3p	151
hsa-miR-1911-5p	162
hsa-miR-1913	165
hsa-miR-1914-3p	177
hsa-miR-1914-5p	332
hsa-miR-1915-3p	120
hsa-miR-1915-5p	107
hsa-miR-192-3p	244
hsa-miR-192-5p	1130
hsa-miR-193a-3p	130
hsa-miR-193a-5p	697
hsa-miR-193b-3p	358
hsa-miR-193b-5p	331
hsa-miR-194-3p	76
hsa-miR-194-5p	532
hsa-miR-195-3p	59
hsa-miR-195-5p	1256
hsa-miR-196a-3p	697
hsa-miR-196a-5p	479
hsa-miR-196b-3p	313
hsa-miR-196b-5p	729
hsa-miR-197-3p	1747
hsa-miR-197-5p	151
hsa-miR-1976	315
hsa-miR-198	126
hsa-miR-199a-3p	3025
hsa-miR-199a-5p	162
hsa-miR-199b-3p	667
hsa-miR-199b-5p	212
hsa-miR-19a-3p	199
hsa-miR-19a-5p	79
hsa-miR-19b-1-5p	58
hsa-miR-19b-2-5p	69
hsa-miR-19b-3p	652
hsa-miR-200a-3p	113
hsa-miR-200a-5p	156
hsa-miR-200b-3p	119
hsa-miR-200b-5p	129
hsa-miR-200c-3p	271
hsa-miR-200c-5p	190
hsa-miR-202-3p	111
hsa-miR-202-5p	84
hsa-miR-203a-3p	1430
hsa-miR-203a-5p	241
hsa-miR-203b-3p	162
hsa-miR-203b-5p	433
hsa-miR-204-3p	91
hsa-miR-204-5p	88
hsa-miR-205-3p	132
hsa-miR-205-5p	366
hsa-miR-2053	67
hsa-miR-2054	101
hsa-miR-206	312
hsa-miR-208a-3p	165
hsa-miR-208a-5p	108
hsa-miR-208b-3p	608
hsa-miR-208b-5p	34
hsa-miR-20a-3p	421
hsa-miR-20a-5p	1328
hsa-miR-20b-3p	58
hsa-miR-20b-5p	555
hsa-miR-21-3p	226
hsa-miR-21-5p	9017
hsa-miR-210-3p	119
hsa-miR-210-5p	116
hsa-miR-211-3p	185
hsa-miR-211-5p	309
hsa-miR-2110	320
hsa-miR-2113	216
hsa-miR-2114-3p	156
hsa-miR-2114-5p	387
hsa-miR-2115-3p	519
hsa-miR-2115-5p	315
hsa-miR-2116-3p	144
hsa-miR-2116-5p	164
hsa-miR-2117	163
hsa-miR-212-3p	145
hsa-miR-212-5p	195
hsa-miR-214-3p	84
hsa-miR-215-3p	72
hsa-miR-215-5p	311
hsa-miR-216a-3p	63
hsa-miR-216a-5p	147
hsa-miR-216b-3p	120
hsa-miR-216b-5p	41
hsa-miR-217	132
hsa-miR-218-1-3p	166
hsa-miR-218-2-3p	381
hsa-miR-218-5p	220
hsa-miR-219a-1-3p	246
hsa-miR-219a-2-3p	148
hsa-miR-219a-5p	252
hsa-miR-219b-3p	84
hsa-miR-219b-5p	538
hsa-miR-22-3p	841
hsa-miR-22-5p	416
hsa-miR-221-3p	2990
hsa-miR-221-5p	116
hsa-miR-222-3p	556
hsa-miR-222-5p	77
hsa-miR-223-3p	15010
hsa-miR-223-5p	527
hsa-miR-224-5p	536
hsa-miR-2276-3p	519
hsa-miR-2276-5p	121
hsa-miR-2277-3p	100
hsa-miR-2277-5p	32
hsa-miR-2278	70
hsa-miR-2355-3p	132
hsa-miR-2355-5p	399
hsa-miR-2392	80
hsa-miR-23a-3p	2179
hsa-miR-23a-5p	261
hsa-miR-23b-3p	396
hsa-miR-23b-5p	47
hsa-miR-23c	61
hsa-miR-24-1-5p	306
hsa-miR-24-2-5p	109
hsa-miR-24-3p	1750
hsa-miR-2467-3p	99
hsa-miR-2467-5p	80
hsa-miR-25-3p	14499
hsa-miR-25-5p	254
hsa-miR-2681-3p	106
hsa-miR-2681-5p	60
hsa-miR-2682-3p	67
hsa-miR-2682-5p	121
hsa-miR-26a-1-3p	53
hsa-miR-26a-2-3p	148
hsa-miR-26a-5p	6281
hsa-miR-26b-3p	206
hsa-miR-26b-5p	8129
hsa-miR-27a-3p	307
hsa-miR-27a-5p	48
hsa-miR-27b-3p	1286
hsa-miR-27b-5p	80
hsa-miR-28-3p	450
hsa-miR-28-5p	100
hsa-miR-2861	37
hsa-miR-2909	307
hsa-miR-296-3p	409
hsa-miR-296-5p	147
hsa-miR-298	126
hsa-miR-299-3p	128
hsa-miR-299-5p	359
hsa-miR-29a-3p	720
hsa-miR-29a-5p	134
hsa-miR-29b-1-5p	155
hsa-miR-29b-2-5p	111
hsa-miR-29b-3p	281
hsa-miR-29c-3p	819
hsa-miR-29c-5p	750
hsa-miR-300	137
hsa-miR-301a-3p	103
hsa-miR-301a-5p	67
hsa-miR-301b-3p	139
hsa-miR-301b-5p	65
hsa-miR-302a-3p	51
hsa-miR-302a-5p	150
hsa-miR-302b-5p	422
hsa-miR-302c-3p	160
hsa-miR-302d-3p	422
hsa-miR-302d-5p	26
hsa-miR-302e	52
hsa-miR-302f	33
hsa-miR-3064-3p	276
hsa-miR-3064-5p	95
hsa-miR-30a-5p	513
hsa-miR-30b-3p	208
hsa-miR-30b-5p	158
hsa-miR-30c-1-3p	232
hsa-miR-30c-2-3p	75
hsa-miR-30c-5p	277
hsa-miR-30d-3p	167
hsa-miR-30d-5p	14091
hsa-miR-30e-3p	300
hsa-miR-30e-5p	4111
hsa-miR-31-3p	407
hsa-miR-31-5p	120
hsa-miR-3115	470
hsa-miR-3116	154
hsa-miR-3117-5p	155
hsa-miR-3118	219
hsa-miR-3119	105
hsa-miR-3120-3p	151
hsa-miR-3121-3p	69
hsa-miR-3121-5p	128
hsa-miR-3122	212
hsa-miR-3123	216
hsa-miR-3124-3p	237
hsa-miR-3124-5p	317
hsa-miR-3125	155
hsa-miR-3126-3p	419
hsa-miR-3126-5p	311
hsa-miR-3127-3p	170
hsa-miR-3127-5p	449
hsa-miR-3128	96
hsa-miR-3129-3p	78
hsa-miR-3129-5p	346
hsa-miR-3130-3p	477
hsa-miR-3130-5p	1493
hsa-miR-3131	329
hsa-miR-3132	198
hsa-miR-3133	191
hsa-miR-3134	103
hsa-miR-3135a	59
hsa-miR-3135b	272
hsa-miR-3136-3p	202
hsa-miR-3136-5p	162
hsa-miR-3137	96
hsa-miR-3138	276
hsa-miR-3139	73
hsa-miR-3140-3p	81
hsa-miR-3140-5p	102
hsa-miR-3141	327
hsa-miR-3142	238
hsa-miR-3143	147
hsa-miR-3144-3p	241
hsa-miR-3144-5p	398
hsa-miR-3145-3p	236
hsa-miR-3145-5p	249
hsa-miR-3146	338
hsa-miR-3147	281
hsa-miR-3148	120
hsa-miR-3149	126
hsa-miR-3150b-3p	214
hsa-miR-3150b-5p	90
hsa-miR-3151-3p	228
hsa-miR-3151-5p	786
hsa-miR-3152-3p	136
hsa-miR-3152-5p	230
hsa-miR-3153	177
hsa-miR-3154	161
hsa-miR-3155a	133
hsa-miR-3155b	63
hsa-miR-3156-3p	98
hsa-miR-3156-5p	57
hsa-miR-3157-3p	60
hsa-miR-3157-5p	140
hsa-miR-3158-3p	155
hsa-miR-3159	118
hsa-miR-3160-3p	58
hsa-miR-3160-5p	33
hsa-miR-3161	265
hsa-miR-3162-3p	218
hsa-miR-3162-5p	323
hsa-miR-3163	155
hsa-miR-3164	71
hsa-miR-3165	116
hsa-miR-3166	91
hsa-miR-3167	92
hsa-miR-3168	954
hsa-miR-3169	189
hsa-miR-3170	194
hsa-miR-3171	157
hsa-miR-3173-3p	57
hsa-miR-3173-5p	145
hsa-miR-3174	179
hsa-miR-3175	99
hsa-miR-3176	138
hsa-miR-3177-3p	83
hsa-miR-3178	308
hsa-miR-3179	123
hsa-miR-3180	87
hsa-miR-3180-3p	66
hsa-miR-3180-5p	242
hsa-miR-3181	65
hsa-miR-3182	763
hsa-miR-3183	211
hsa-miR-3185	121
hsa-miR-3186-3p	198
hsa-miR-3186-5p	92
hsa-miR-3187-3p	111
hsa-miR-3187-5p	104
hsa-miR-3188	208
hsa-miR-3189-3p	223
hsa-miR-3189-5p	89
hsa-miR-3190-5p	240
hsa-miR-3191-3p	160
hsa-miR-3191-5p	176
hsa-miR-3192-3p	488
hsa-miR-3192-5p	140
hsa-miR-3193	231
hsa-miR-3194-3p	514
hsa-miR-3195	85
hsa-miR-3196	45
hsa-miR-3197	210
hsa-miR-3198	230
hsa-miR-3199	364
hsa-miR-32-3p	43
hsa-miR-32-5p	276
hsa-miR-3200-3p	288
hsa-miR-3200-5p	148
hsa-miR-3201	116
hsa-miR-3202	146
hsa-miR-320a	8364
hsa-miR-320b	1849
hsa-miR-320c	625
hsa-miR-320d	318
hsa-miR-320e	232
hsa-miR-323a-3p	84
hsa-miR-323a-5p	351
hsa-miR-323b-3p	157
hsa-miR-323b-5p	307
hsa-miR-324-3p	465
hsa-miR-324-5p	482
hsa-miR-325	248
hsa-miR-326	325
hsa-miR-328-3p	1987
hsa-miR-328-5p	400
hsa-miR-329-3p	93
hsa-miR-329-5p	287
hsa-miR-330-3p	62
hsa-miR-330-5p	143
hsa-miR-331-3p	165
hsa-miR-331-5p	179
hsa-miR-335-3p	141
hsa-miR-335-5p	418
hsa-miR-337-3p	95
hsa-miR-337-5p	127
hsa-miR-338-3p	393
hsa-miR-338-5p	157
hsa-miR-339-3p	341
hsa-miR-339-5p	495
hsa-miR-33a-3p	140
hsa-miR-33a-5p	248
hsa-miR-33b-3p	145
hsa-miR-33b-5p	68
hsa-miR-340-3p	41
hsa-miR-340-5p	258
hsa-miR-342-3p	3614
hsa-miR-342-5p	175
hsa-miR-345-3p	122
hsa-miR-345-5p	390
hsa-miR-346	158
hsa-miR-34a-3p	33
hsa-miR-34a-5p	445
hsa-miR-34b-3p	363
hsa-miR-34b-5p	203
hsa-miR-34c-3p	296
hsa-miR-34c-5p	98
hsa-miR-3529-5p	88
hsa-miR-3605-3p	449
hsa-miR-3605-5p	243
hsa-miR-3606-3p	167
hsa-miR-3606-5p	31
hsa-miR-3607-3p	121
hsa-miR-3607-5p	92
hsa-miR-3609	663
hsa-miR-361-3p	468
hsa-miR-361-5p	508
hsa-miR-3610	146
hsa-miR-3611	97
hsa-miR-3612	239
hsa-miR-3613-3p	799
hsa-miR-3613-5p	902
hsa-miR-3614-3p	282
hsa-miR-3614-5p	261
hsa-miR-3615	1478
hsa-miR-3616-3p	124
hsa-miR-3616-5p	33
hsa-miR-3617-3p	582
hsa-miR-3617-5p	64
hsa-miR-3618	146
hsa-miR-3619-3p	153
hsa-miR-3619-5p	381
hsa-miR-362-3p	222
hsa-miR-362-5p	217
hsa-miR-3620-3p	276
hsa-miR-3620-5p	74
hsa-miR-3621	96
hsa-miR-3622a-3p	221
hsa-miR-3622a-5p	93
hsa-miR-3622b-3p	190
hsa-miR-3622b-5p	51
hsa-miR-363-3p	548
hsa-miR-363-5p	880
hsa-miR-3646	201
hsa-miR-3648	76
hsa-miR-3649	889
hsa-miR-3651	165
hsa-miR-3652	138
hsa-miR-3653-3p	592
hsa-miR-3653-5p	2837
hsa-miR-3654	381
hsa-miR-3655	147
hsa-miR-3656	144
hsa-miR-3657	66
hsa-miR-3658	45
hsa-miR-3659	111
hsa-miR-365a-3p	51
hsa-miR-365a-5p	173
hsa-miR-365b-3p	497
hsa-miR-365b-5p	50
hsa-miR-3660	66
hsa-miR-3661	168
hsa-miR-3662	479
hsa-miR-3663-3p	114
hsa-miR-3663-5p	203
hsa-miR-3664-3p	46
hsa-miR-3664-5p	63
hsa-miR-3666	224
hsa-miR-3667-3p	320
hsa-miR-3667-5p	120
hsa-miR-3668	173
hsa-miR-367-3p	30
hsa-miR-367-5p	49
hsa-miR-3670	158
hsa-miR-3671	61
hsa-miR-3672	142
hsa-miR-3673	5
hsa-miR-3674	290
hsa-miR-3675-3p	810
hsa-miR-3675-5p	135
hsa-miR-3677-3p	110
hsa-miR-3677-5p	119
hsa-miR-3678-3p	52
hsa-miR-3678-5p	90
hsa-miR-3679-3p	119
hsa-miR-3679-5p	177
hsa-miR-3680-3p	122
hsa-miR-3680-5p	49
hsa-miR-3681-3p	169
hsa-miR-3681-5p	86
hsa-miR-3682-3p	114
hsa-miR-3682-5p	54
hsa-miR-3683	565
hsa-miR-3684	166
hsa-miR-3685	240
hsa-miR-3686	105
hsa-miR-3687	134
hsa-miR-3689b-3p	237
hsa-miR-3689d	99
hsa-miR-3689f	112
hsa-miR-369-3p	135
hsa-miR-369-5p	142
hsa-miR-3690	243
hsa-miR-3691-3p	245
hsa-miR-3691-5p	121
hsa-miR-3692-3p	90
hsa-miR-3692-5p	192
hsa-miR-370-3p	448
hsa-miR-370-5p	47
hsa-miR-3713	79
hsa-miR-371b-3p	61
hsa-miR-371b-5p	88
hsa-miR-372-3p	104
hsa-miR-372-5p	84
hsa-miR-373-3p	177
hsa-miR-374a-3p	242
hsa-miR-374a-5p	453
hsa-miR-374b-3p	126
hsa-miR-374c-5p	105
hsa-miR-375	850
hsa-miR-376a-5p	182
hsa-miR-376b-5p	183
hsa-miR-376c-3p	77
hsa-miR-377-3p	35
hsa-miR-377-5p	62
hsa-miR-378a-3p	302
hsa-miR-378a-5p	408
hsa-miR-378b	80
hsa-miR-378c	156
hsa-miR-378d	171
hsa-miR-378e	99
hsa-miR-378f	135
hsa-miR-378g	169
hsa-miR-378h	76
hsa-miR-378i	98
hsa-miR-378j	78
hsa-miR-379-3p	75
hsa-miR-379-5p	608
hsa-miR-380-5p	115
hsa-miR-381-3p	78
hsa-miR-382-3p	115
hsa-miR-382-5p	1285
hsa-miR-383-3p	194
hsa-miR-383-5p	133
hsa-miR-384	375
hsa-miR-3907	313
hsa-miR-3908	110
hsa-miR-3909	115
hsa-miR-3910	309
hsa-miR-3911	71
hsa-miR-3912-5p	213
hsa-miR-3913-3p	237
hsa-miR-3914	256
hsa-miR-3915	390
hsa-miR-3916	333
hsa-miR-3917	150
hsa-miR-3918	64
hsa-miR-3919	112
hsa-miR-3920	124
hsa-miR-3921	66
hsa-miR-3922-3p	206
hsa-miR-3922-5p	134
hsa-miR-3923	187
hsa-miR-3925-3p	52
hsa-miR-3925-5p	189
hsa-miR-3927-3p	159
hsa-miR-3927-5p	107
hsa-miR-3928-3p	181
hsa-miR-3928-5p	206
hsa-miR-3934-3p	99
hsa-miR-3934-5p	342
hsa-miR-3935	123
hsa-miR-3936	185
hsa-miR-3937	123
hsa-miR-3938	167
hsa-miR-3939	207
hsa-miR-3940-3p	365
hsa-miR-3940-5p	198
hsa-miR-3941	191
hsa-miR-3942-3p	346
hsa-miR-3942-5p	163
hsa-miR-3943	234
hsa-miR-3944-3p	57
hsa-miR-3944-5p	102
hsa-miR-3945	152
hsa-miR-3960	166
hsa-miR-3972	281
hsa-miR-3973	72
hsa-miR-3974	778
hsa-miR-3975	71
hsa-miR-3976	116
hsa-miR-3977	82
hsa-miR-3978	161
hsa-miR-409-3p	1470
hsa-miR-409-5p	75
hsa-miR-410-5p	123
hsa-miR-411-3p	132
hsa-miR-411-5p	94
hsa-miR-412-3p	187
hsa-miR-412-5p	123
hsa-miR-421	125
hsa-miR-422a	162
hsa-miR-423-3p	2048
hsa-miR-423-5p	47094
hsa-miR-424-3p	70
hsa-miR-424-5p	47
hsa-miR-425-3p	266
hsa-miR-425-5p	3412
hsa-miR-4251	184
hsa-miR-4252	135
hsa-miR-4253	75
hsa-miR-4254	955
hsa-miR-4255	142
hsa-miR-4256	65
hsa-miR-4257	155
hsa-miR-4258	171
hsa-miR-4259	391
hsa-miR-4262	1206
hsa-miR-4264	126
hsa-miR-4265	94
hsa-miR-4266	41
hsa-miR-4267	130
hsa-miR-4268	144
hsa-miR-4269	101
hsa-miR-4270	94
hsa-miR-4271	198
hsa-miR-4272	99
hsa-miR-4273	166
hsa-miR-4274	536
hsa-miR-4275	415
hsa-miR-4276	57
hsa-miR-4277	43
hsa-miR-4278	64
hsa-miR-4279	185
hsa-miR-4281	92
hsa-miR-4282	395
hsa-miR-4283	84
hsa-miR-4284	163
hsa-miR-4285	234
hsa-miR-4286	127
hsa-miR-4287	96
hsa-miR-4288	321
hsa-miR-4289	41
hsa-miR-429	39
hsa-miR-4290	637
hsa-miR-4291	199
hsa-miR-4292	104
hsa-miR-4293	65
hsa-miR-4294	49
hsa-miR-4296	31
hsa-miR-4297	61
hsa-miR-4298	84
hsa-miR-4299	65
hsa-miR-4300	106
hsa-miR-4301	309
hsa-miR-4302	548
hsa-miR-4303	152
hsa-miR-4304	96
hsa-miR-4305	655
hsa-miR-4307	888
hsa-miR-4308	58
hsa-miR-4309	48
hsa-miR-431-3p	234
hsa-miR-431-5p	223
hsa-miR-4310	92
hsa-miR-4311	133
hsa-miR-4312	170
hsa-miR-4313	64
hsa-miR-4314	34
hsa-miR-4315	59
hsa-miR-4316	153
hsa-miR-4317	288
hsa-miR-4319	72
hsa-miR-432-3p	87
hsa-miR-432-5p	6374
hsa-miR-4320	29
hsa-miR-4321	188
hsa-miR-4322	213
hsa-miR-4323	473
hsa-miR-4324	257
hsa-miR-4325	107
hsa-miR-4326	183
hsa-miR-4327	172
hsa-miR-4328	26
hsa-miR-4329	231
hsa-miR-433-3p	147
hsa-miR-433-5p	130
hsa-miR-4417	166
hsa-miR-4418	44
hsa-miR-4419b	196
hsa-miR-4421	112
hsa-miR-4422	126
hsa-miR-4423-3p	198
hsa-miR-4423-5p	220
hsa-miR-4424	95
hsa-miR-4425	761
hsa-miR-4427	70
hsa-miR-4428	93
hsa-miR-4429	163
hsa-miR-4430	126
hsa-miR-4431	128
hsa-miR-4432	37
hsa-miR-4433a-3p	1139
hsa-miR-4433a-5p	118
hsa-miR-4433b-3p	168
hsa-miR-4433b-5p	2809
hsa-miR-4434	136
hsa-miR-4435	198
hsa-miR-4436a	114
hsa-miR-4436b-3p	290
hsa-miR-4436b-5p	480
hsa-miR-4437	57
hsa-miR-4438	266
hsa-miR-4439	78
hsa-miR-4440	451
hsa-miR-4441	38
hsa-miR-4442	142
hsa-miR-4443	384
hsa-miR-4444	112
hsa-miR-4445-3p	171
hsa-miR-4445-5p	98
hsa-miR-4446-3p	135
hsa-miR-4446-5p	357
hsa-miR-4447	85
hsa-miR-4448	459
hsa-miR-4449	320
hsa-miR-4450	167
hsa-miR-4451	145
hsa-miR-4452	60
hsa-miR-4453	76
hsa-miR-4454	264
hsa-miR-4455	34
hsa-miR-4456	967
hsa-miR-4457	320
hsa-miR-4458	623
hsa-miR-4459	417
hsa-miR-4460	152
hsa-miR-4461	198
hsa-miR-4462	367
hsa-miR-4463	128
hsa-miR-4464	172
hsa-miR-4465	161
hsa-miR-4466	100
hsa-miR-4467	144
hsa-miR-4468	137
hsa-miR-4469	237
hsa-miR-4470	83
hsa-miR-4471	111
hsa-miR-4472	140
hsa-miR-4473	167
hsa-miR-4474-5p	180
hsa-miR-4475	77
hsa-miR-4476	229
hsa-miR-4477a	120
hsa-miR-4477b	44
hsa-miR-4478	26
hsa-miR-4479	72
hsa-miR-448	106
hsa-miR-4480	84
hsa-miR-4481	108
hsa-miR-4482-3p	79
hsa-miR-4482-5p	233
hsa-miR-4483	132
hsa-miR-4484	447
hsa-miR-4485-3p	144
hsa-miR-4487	82
hsa-miR-4488	75
hsa-miR-4489	116
hsa-miR-4490	80
hsa-miR-4491	57
hsa-miR-4492	167
hsa-miR-4493	113
hsa-miR-4494	184
hsa-miR-4495	412
hsa-miR-4496	311
hsa-miR-4497	53
hsa-miR-4498	44
hsa-miR-4499	82
hsa-miR-449a	376
hsa-miR-449b-3p	101
hsa-miR-449b-5p	156
hsa-miR-449c-3p	177
hsa-miR-449c-5p	92
hsa-miR-4500	282
hsa-miR-4501	1251
hsa-miR-4502	435
hsa-miR-4503	86
hsa-miR-4504	123
hsa-miR-4505	112
hsa-miR-4506	53
hsa-miR-4507	238
hsa-miR-4508	112
hsa-miR-4509	129
hsa-miR-450a-1-3p	93
hsa-miR-450a-2-3p	64
hsa-miR-450a-5p	177
hsa-miR-450b-3p	270
hsa-miR-450b-5p	150
hsa-miR-4510	577
hsa-miR-4511	119
hsa-miR-4512	219
hsa-miR-4513	179
hsa-miR-4514	525
hsa-miR-4515	108
hsa-miR-4516	153
hsa-miR-4517	115
hsa-miR-4518	204
hsa-miR-4519	126
hsa-miR-451a	10608
hsa-miR-451b	222
hsa-miR-452-5p	106
hsa-miR-4520-3p	124
hsa-miR-4521	64
hsa-miR-4522	91
hsa-miR-4523	139
hsa-miR-4524a-3p	87
hsa-miR-4524a-5p	142
hsa-miR-4524b-3p	39
hsa-miR-4525	64
hsa-miR-4526	182
hsa-miR-4527	75
hsa-miR-4528	133
hsa-miR-4529-5p	376
hsa-miR-4530	107
hsa-miR-4531	532
hsa-miR-4532	120
hsa-miR-4533	228
hsa-miR-4534	157
hsa-miR-4535	242
hsa-miR-4536-5p	215
hsa-miR-4537	187
hsa-miR-4538	322
hsa-miR-4539	118
hsa-miR-454-3p	366
hsa-miR-454-5p	84
hsa-miR-4540	207
hsa-miR-455-5p	75
hsa-miR-4632-3p	66
hsa-miR-4632-5p	212
hsa-miR-4633-3p	40
hsa-miR-4634	106
hsa-miR-4635	249
hsa-miR-4636	325
hsa-miR-4637	104
hsa-miR-4638-3p	185
hsa-miR-4638-5p	170
hsa-miR-4639-3p	47
hsa-miR-4639-5p	180
hsa-miR-4640-3p	31
hsa-miR-4640-5p	71
hsa-miR-4642	109
hsa-miR-4643	104
hsa-miR-4644	262
hsa-miR-4645-3p	39
hsa-miR-4645-5p	68
hsa-miR-4646-3p	265
hsa-miR-4646-5p	174
hsa-miR-4647	307
hsa-miR-4648	176
hsa-miR-4649-5p	182
hsa-miR-4650-3p	132
hsa-miR-4650-5p	280
hsa-miR-4651	95
hsa-miR-4652-3p	387
hsa-miR-4652-5p	346
hsa-miR-4653-3p	352
hsa-miR-4653-5p	31
hsa-miR-4654	104
hsa-miR-4655-3p	119
hsa-miR-4655-5p	533
hsa-miR-4656	40
hsa-miR-4657	152
hsa-miR-4658	277
hsa-miR-4659a-3p	148
hsa-miR-4659a-5p	33
hsa-miR-4659b-3p	121
hsa-miR-4659b-5p	61
hsa-miR-466	102
hsa-miR-4660	237
hsa-miR-4661-5p	324
hsa-miR-4662a-5p	139
hsa-miR-4663	117
hsa-miR-4664-3p	518
hsa-miR-4664-5p	141
hsa-miR-4665-3p	204
hsa-miR-4665-5p	80
hsa-miR-4666a-3p	278
hsa-miR-4666b	278
hsa-miR-4667-3p	304
hsa-miR-4667-5p	161
hsa-miR-4668-3p	240
hsa-miR-4668-5p	186
hsa-miR-4669	123
hsa-miR-4670-3p	273
hsa-miR-4670-5p	40
hsa-miR-4671-3p	84
hsa-miR-4671-5p	71
hsa-miR-4672	71
hsa-miR-4673	140
hsa-miR-4674	62
hsa-miR-4675	102
hsa-miR-4676-3p	170
hsa-miR-4676-5p	98
hsa-miR-4677-3p	130
hsa-miR-4677-5p	284
hsa-miR-4678	388
hsa-miR-4679	59
hsa-miR-4680-3p	148
hsa-miR-4680-5p	278
hsa-miR-4681	88
hsa-miR-4682	137
hsa-miR-4683	195
hsa-miR-4684-3p	142
hsa-miR-4684-5p	73
hsa-miR-4685-3p	76
hsa-miR-4685-5p	179
hsa-miR-4686	267
hsa-miR-4687-3p	215
hsa-miR-4687-5p	344
hsa-miR-4688	71
hsa-miR-4689	61
hsa-miR-4690-5p	112
hsa-miR-4691-3p	140
hsa-miR-4691-5p	157
hsa-miR-4692	43
hsa-miR-4693-3p	198
hsa-miR-4693-5p	241
hsa-miR-4694-5p	105
hsa-miR-4695-3p	212
hsa-miR-4695-5p	230
hsa-miR-4696	261
hsa-miR-4697-3p	79
hsa-miR-4697-5p	80
hsa-miR-4698	183
hsa-miR-4699-3p	191
hsa-miR-4700-3p	127
hsa-miR-4700-5p	221
hsa-miR-4701-3p	181
hsa-miR-4701-5p	337
hsa-miR-4703-3p	377
hsa-miR-4703-5p	162
hsa-miR-4704-3p	95
hsa-miR-4704-5p	37
hsa-miR-4705	136
hsa-miR-4706	239
hsa-miR-4707-3p	353
hsa-miR-4707-5p	175
hsa-miR-4708-3p	123
hsa-miR-4709-3p	57
hsa-miR-4709-5p	172
hsa-miR-4710	63
hsa-miR-4711-3p	126
hsa-miR-4711-5p	108
hsa-miR-4712-5p	215
hsa-miR-4713-3p	235
hsa-miR-4713-5p	220
hsa-miR-4714-3p	252
hsa-miR-4714-5p	121
hsa-miR-4715-3p	64
hsa-miR-4715-5p	102
hsa-miR-4716-3p	239
hsa-miR-4716-5p	271
hsa-miR-4717-5p	170
hsa-miR-4718	296
hsa-miR-4719	146
hsa-miR-4720-3p	112
hsa-miR-4720-5p	88
hsa-miR-4721	164
hsa-miR-4722-3p	93
hsa-miR-4722-5p	130
hsa-miR-4723-3p	68
hsa-miR-4723-5p	200
hsa-miR-4724-3p	177
hsa-miR-4724-5p	161
hsa-miR-4725-3p	175
hsa-miR-4725-5p	129
hsa-miR-4726-3p	168
hsa-miR-4726-5p	104
hsa-miR-4727-3p	279
hsa-miR-4727-5p	132
hsa-miR-4728-3p	88
hsa-miR-4728-5p	38
hsa-miR-4729	321
hsa-miR-4730	223
hsa-miR-4731-3p	601
hsa-miR-4732-3p	772
hsa-miR-4732-5p	1245
hsa-miR-4733-3p	205
hsa-miR-4733-5p	307
hsa-miR-4734	156
hsa-miR-4735-3p	54
hsa-miR-4735-5p	98
hsa-miR-4737	124
hsa-miR-4738-3p	218
hsa-miR-4738-5p	222
hsa-miR-4739	315
hsa-miR-4740-3p	158
hsa-miR-4740-5p	95
hsa-miR-4741	224
hsa-miR-4742-5p	130
hsa-miR-4743-3p	140
hsa-miR-4743-5p	118
hsa-miR-4744	224
hsa-miR-4745-3p	459
hsa-miR-4745-5p	122
hsa-miR-4746-3p	156
hsa-miR-4746-5p	121
hsa-miR-4747-3p	146
hsa-miR-4747-5p	46
hsa-miR-4748	258
hsa-miR-4749-5p	164
hsa-miR-4750-3p	133
hsa-miR-4750-5p	513
hsa-miR-4751	114
hsa-miR-4752	131
hsa-miR-4753-3p	153
hsa-miR-4753-5p	134
hsa-miR-4754	526
hsa-miR-4755-3p	134
hsa-miR-4755-5p	86
hsa-miR-4756-3p	53
hsa-miR-4756-5p	99
hsa-miR-4757-3p	93
hsa-miR-4757-5p	116
hsa-miR-4758-3p	95
hsa-miR-4758-5p	109
hsa-miR-4759	169
hsa-miR-4760-3p	77
hsa-miR-4760-5p	93
hsa-miR-4762-3p	120
hsa-miR-4762-5p	111
hsa-miR-4763-3p	59
hsa-miR-4763-5p	248
hsa-miR-4764-3p	216
hsa-miR-4764-5p	170
hsa-miR-4765	185
hsa-miR-4766-3p	60
hsa-miR-4766-5p	165
hsa-miR-4767	167
hsa-miR-4768-3p	189
hsa-miR-4768-5p	110
hsa-miR-4769-3p	431
hsa-miR-4769-5p	75
hsa-miR-4770	209
hsa-miR-4771	214
hsa-miR-4772-3p	235
hsa-miR-4772-5p	1085
hsa-miR-4773	144
hsa-miR-4774-5p	74
hsa-miR-4775	295
hsa-miR-4776-3p	71
hsa-miR-4776-5p	84
hsa-miR-4777-3p	152
hsa-miR-4778-3p	134
hsa-miR-4778-5p	540
hsa-miR-4779	78
hsa-miR-4780	449
hsa-miR-4781-3p	510
hsa-miR-4781-5p	621
hsa-miR-4782-5p	1117
hsa-miR-4783-3p	90
hsa-miR-4783-5p	134
hsa-miR-4784	287
hsa-miR-4785	224
hsa-miR-4786-3p	143
hsa-miR-4786-5p	63
hsa-miR-4787-3p	230
hsa-miR-4787-5p	79
hsa-miR-4788	138
hsa-miR-4789-3p	269
hsa-miR-4789-5p	71
hsa-miR-4790-5p	87
hsa-miR-4791	132
hsa-miR-4792	168
hsa-miR-4793-3p	605
hsa-miR-4793-5p	241
hsa-miR-4794	36
hsa-miR-4795-3p	450
hsa-miR-4796-3p	267
hsa-miR-4796-5p	82
hsa-miR-4797-3p	72
hsa-miR-4798-3p	153
hsa-miR-4798-5p	718
hsa-miR-4800-3p	239
hsa-miR-4800-5p	402
hsa-miR-4801	113
hsa-miR-4802-3p	93
hsa-miR-4802-5p	167
hsa-miR-4803	345
hsa-miR-4804-3p	163
hsa-miR-4804-5p	185
hsa-miR-483-3p	709
hsa-miR-483-5p	1373
hsa-miR-484	3367
hsa-miR-485-3p	491
hsa-miR-485-5p	281
hsa-miR-486-3p	190209
hsa-miR-486-5p	305055
hsa-miR-487a-3p	113
hsa-miR-487a-5p	107
hsa-miR-487b-3p	71
hsa-miR-487b-5p	190
hsa-miR-488-3p	114
hsa-miR-488-5p	400
hsa-miR-489-3p	93
hsa-miR-489-5p	168
hsa-miR-490-3p	176
hsa-miR-490-5p	224
hsa-miR-491-3p	135
hsa-miR-491-5p	332
hsa-miR-492	87
hsa-miR-493-3p	101
hsa-miR-493-5p	235
hsa-miR-494-3p	385
hsa-miR-494-5p	129
hsa-miR-495-3p	112
hsa-miR-495-5p	100
hsa-miR-496	198
hsa-miR-497-3p	155
hsa-miR-497-5p	101
hsa-miR-498	141
hsa-miR-4999-3p	286
hsa-miR-4999-5p	106
hsa-miR-499a-3p	25
hsa-miR-499b-3p	105
hsa-miR-499b-5p	54
hsa-miR-5000-3p	319
hsa-miR-5000-5p	208
hsa-miR-5001-3p	84
hsa-miR-5001-5p	446
hsa-miR-5002-3p	108
hsa-miR-5002-5p	230
hsa-miR-5003-3p	117
hsa-miR-5003-5p	210
hsa-miR-5004-3p	460
hsa-miR-5004-5p	84
hsa-miR-5006-3p	323
hsa-miR-5006-5p	178
hsa-miR-5007-3p	802
hsa-miR-5007-5p	194
hsa-miR-5008-3p	200
hsa-miR-5008-5p	212
hsa-miR-5009-3p	148
hsa-miR-5009-5p	389
hsa-miR-500a-3p	202
hsa-miR-500b-3p	19
hsa-miR-501-3p	355
hsa-miR-501-5p	177
hsa-miR-5010-3p	179
hsa-miR-5010-5p	256
hsa-miR-5011-3p	79
hsa-miR-5011-5p	114
hsa-miR-502-3p	181
hsa-miR-502-5p	158
hsa-miR-503-3p	102
hsa-miR-503-5p	437
hsa-miR-504-3p	39
hsa-miR-504-5p	84
hsa-miR-5047	246
hsa-miR-505-3p	162
hsa-miR-505-5p	212
hsa-miR-506-3p	57
hsa-miR-506-5p	129
hsa-miR-507	140
hsa-miR-508-3p	206
hsa-miR-508-5p	325
hsa-miR-5087	357
hsa-miR-5088-3p	130
hsa-miR-5088-5p	220
hsa-miR-5089-3p	675
hsa-miR-5089-5p	135
hsa-miR-509-3p	149
hsa-miR-509-5p	143
hsa-miR-5090	340
hsa-miR-5091	319
hsa-miR-5092	179
hsa-miR-5093	37
hsa-miR-5094	158
hsa-miR-5095	274
hsa-miR-5096	124
hsa-miR-510-3p	317
hsa-miR-510-5p	154
hsa-miR-5100	241
hsa-miR-511-3p	104
hsa-miR-511-5p	81
hsa-miR-512-3p	51
hsa-miR-512-5p	475
hsa-miR-513a-3p	185
hsa-miR-513a-5p	90
hsa-miR-513b-3p	211
hsa-miR-513b-5p	117
hsa-miR-513c-3p	127
hsa-miR-513c-5p	120
hsa-miR-514a-3p	86
hsa-miR-514a-5p	477
hsa-miR-514b-3p	84
hsa-miR-514b-5p	196
hsa-miR-515-3p	85
hsa-miR-515-5p	97
hsa-miR-516a-3p	103
hsa-miR-516a-5p	69
hsa-miR-516b-3p	227
hsa-miR-516b-5p	98
hsa-miR-517a-3p	140
hsa-miR-517b-3p	288
hsa-miR-5186	144
hsa-miR-5187-3p	133
hsa-miR-5187-5p	285
hsa-miR-5188	192
hsa-miR-5189-3p	596
hsa-miR-5189-5p	217
hsa-miR-518a-3p	561
hsa-miR-518b	267
hsa-miR-518c-3p	122
hsa-miR-518d-3p	200
hsa-miR-518e-3p	234
hsa-miR-5190	104
hsa-miR-5191	1393
hsa-miR-5192	242
hsa-miR-5193	466
hsa-miR-5194	159
hsa-miR-5195-3p	170
hsa-miR-5195-5p	249
hsa-miR-5196-3p	289
hsa-miR-5196-5p	323
hsa-miR-5197-3p	127
hsa-miR-5197-5p	277
hsa-miR-519c-3p	60
hsa-miR-519d-5p	83
hsa-miR-519e-5p	195
hsa-miR-520a-3p	178
hsa-miR-520d-3p	137
hsa-miR-520e	174
hsa-miR-520g-5p	158
hsa-miR-520h	170
hsa-miR-521	98
hsa-miR-523-3p	122
hsa-miR-524-3p	102
hsa-miR-524-5p	60
hsa-miR-532-3p	498
hsa-miR-532-5p	535
hsa-miR-539-3p	70
hsa-miR-541-3p	80
hsa-miR-541-5p	217
hsa-miR-542-3p	534
hsa-miR-542-5p	207
hsa-miR-543	143
hsa-miR-544a	126
hsa-miR-544b	147
hsa-miR-545-5p	156
hsa-miR-548-3p	140
hsa-miR-548a-3p	127
hsa-miR-548ab	148
hsa-miR-548ac	274
hsa-miR-548ad-3p	160
hsa-miR-548ad-5p	115
hsa-miR-548ae-3p	104
hsa-miR-548ag	97
hsa-miR-548aj-3p	40
hsa-miR-548al	106
hsa-miR-548ao-3p	52
hsa-miR-548ao-5p	167
hsa-miR-548ap-3p/548t-3p/548aa	304
hsa-miR-548ap-5p/548j-5p	118
hsa-miR-548ar-3p	85
hsa-miR-548as-3p	115
hsa-miR-548at-3p	35
hsa-miR-548at-5p	98
hsa-miR-548av-5p/548k	77
hsa-miR-548aw	86
hsa-miR-548ay-3p	141
hsa-miR-548az-5p	96
hsa-miR-548b-3p	314
hsa-miR-548b-5p	227
hsa-miR-548ba	45
hsa-miR-548c-3p	82
hsa-miR-548d-3p	206
hsa-miR-548f-3p	666
hsa-miR-548f-5p	53
hsa-miR-548h-5p	104
hsa-miR-548i	92
hsa-miR-548l	328
hsa-miR-548n	53
hsa-miR-548q	203
hsa-miR-548t-5p	213
hsa-miR-548v	75
hsa-miR-548w	224
hsa-miR-548y	51
hsa-miR-549a	245
hsa-miR-550a-3p	75
hsa-miR-550a-5p	104
hsa-miR-550b-2-5p	138
hsa-miR-550b-3p	64
hsa-miR-551a	143
hsa-miR-551b-3p	120
hsa-miR-551b-5p	170
hsa-miR-552-3p	62
hsa-miR-552-5p	92
hsa-miR-553	196
hsa-miR-554	188
hsa-miR-555	164
hsa-miR-556-3p	189
hsa-miR-556-5p	65
hsa-miR-557	128
hsa-miR-5571-3p	105
hsa-miR-5571-5p	54
hsa-miR-5572	429
hsa-miR-5579-3p	85
hsa-miR-5579-5p	48
hsa-miR-558	115
hsa-miR-5580-3p	213
hsa-miR-5580-5p	166
hsa-miR-5581-3p	84
hsa-miR-5581-5p	213
hsa-miR-5582-3p	12
hsa-miR-5582-5p	18
hsa-miR-5583-3p	117
hsa-miR-5583-5p	266
hsa-miR-5584-3p	153
hsa-miR-5584-5p	1624
hsa-miR-5585-3p	114
hsa-miR-5585-5p	122
hsa-miR-5586-3p	140
hsa-miR-5586-5p	772
hsa-miR-5587-3p	107
hsa-miR-5587-5p	96
hsa-miR-5588-5p	238
hsa-miR-5589-3p	32
hsa-miR-5589-5p	55
hsa-miR-5590-3p	99
hsa-miR-5590-5p	156
hsa-miR-5591-3p	31
hsa-miR-5591-5p	66
hsa-miR-561-3p	368
hsa-miR-561-5p	179
hsa-miR-562	148
hsa-miR-563	41
hsa-miR-564	37
hsa-miR-566	265
hsa-miR-567	133
hsa-miR-568	121
hsa-miR-5680	846
hsa-miR-5681a	191
hsa-miR-5681b	42
hsa-miR-5682	250
hsa-miR-5683	283
hsa-miR-5684	93
hsa-miR-5685	112
hsa-miR-5687	135
hsa-miR-5688	142
hsa-miR-5689	94
hsa-miR-569	128
hsa-miR-5690	151
hsa-miR-5691	181
hsa-miR-5692a	546
hsa-miR-5693	187
hsa-miR-5694	220
hsa-miR-5695	328
hsa-miR-5696	189
hsa-miR-5697	352
hsa-miR-5698	878
hsa-miR-5699-3p	113
hsa-miR-5699-5p	250
hsa-miR-570-3p	89
hsa-miR-5700	209
hsa-miR-5701	241
hsa-miR-5702	281
hsa-miR-5703	391
hsa-miR-5704	223
hsa-miR-5705	130
hsa-miR-5706	109
hsa-miR-5707	118
hsa-miR-5708	90
hsa-miR-571	275
hsa-miR-572	202
hsa-miR-573	219
hsa-miR-5739	155
hsa-miR-574-3p	364
hsa-miR-574-5p	145
hsa-miR-575	151
hsa-miR-576-3p	778
hsa-miR-576-5p	444
hsa-miR-577	97
hsa-miR-578	266
hsa-miR-5787	97
hsa-miR-579-3p	275
hsa-miR-579-5p	108
hsa-miR-580-3p	161
hsa-miR-580-5p	165
hsa-miR-581	93
hsa-miR-582-3p	239
hsa-miR-582-5p	343
hsa-miR-583	57
hsa-miR-584-3p	85
hsa-miR-584-5p	2151
hsa-miR-585-3p	38
hsa-miR-585-5p	55
hsa-miR-586	81
hsa-miR-587	138
hsa-miR-588	143
hsa-miR-589-3p	157
hsa-miR-589-5p	463
hsa-miR-590-3p	52
hsa-miR-591	355
hsa-miR-592	221
hsa-miR-593-3p	79
hsa-miR-593-5p	224
hsa-miR-595	98
hsa-miR-596	203
hsa-miR-597-3p	127
hsa-miR-597-5p	178
hsa-miR-598-3p	567
hsa-miR-598-5p	233
hsa-miR-599	130
hsa-miR-601	246
hsa-miR-602	124
hsa-miR-603	5
hsa-miR-604	176
hsa-miR-605-3p	99
hsa-miR-605-5p	132
hsa-miR-606	1007
hsa-miR-6068	178
hsa-miR-607	222
hsa-miR-6070	50
hsa-miR-6072	183
hsa-miR-6073	155
hsa-miR-6074	246
hsa-miR-6076	82
hsa-miR-6077	49
hsa-miR-6078	241
hsa-miR-6079	157
hsa-miR-608	231
hsa-miR-6080	76
hsa-miR-6081	105
hsa-miR-6082	527
hsa-miR-6083	10706
hsa-miR-6084	164
hsa-miR-6085	127
hsa-miR-6086	71
hsa-miR-6087	236
hsa-miR-6088	356
hsa-miR-6089	40
hsa-miR-609	93
hsa-miR-6090	254
hsa-miR-610	28
hsa-miR-611	69
hsa-miR-612	83
hsa-miR-6124	249
hsa-miR-6125	222
hsa-miR-6126	200
hsa-miR-6127	106
hsa-miR-6128	264
hsa-miR-6129	110
hsa-miR-613	130
hsa-miR-6130	191
hsa-miR-6131	122
hsa-miR-6132	126
hsa-miR-6133	170
hsa-miR-6134	121
hsa-miR-614	329
hsa-miR-615-3p	127
hsa-miR-615-5p	113
hsa-miR-616-3p	221
hsa-miR-616-5p	269
hsa-miR-6165	66
hsa-miR-617	224
hsa-miR-618	405
hsa-miR-619-3p	130
hsa-miR-619-5p	45
hsa-miR-620	66
hsa-miR-621	116
hsa-miR-622	392
hsa-miR-623	387
hsa-miR-624-3p	186
hsa-miR-624-5p	141
hsa-miR-625-3p	740
hsa-miR-625-5p	494
hsa-miR-626	1385
hsa-miR-627-3p	124
hsa-miR-627-5p	117
hsa-miR-628-3p	327
hsa-miR-628-5p	146
hsa-miR-629-3p	228
hsa-miR-629-5p	1108
hsa-miR-630	105
hsa-miR-631	190
hsa-miR-632	88
hsa-miR-633	117
hsa-miR-634	125
hsa-miR-635	202
hsa-miR-636	206
hsa-miR-637	185
hsa-miR-638	195
hsa-miR-639	154
hsa-miR-640	1573
hsa-miR-641	407
hsa-miR-642a-3p	55
hsa-miR-642a-5p	159
hsa-miR-642b-5p	69
hsa-miR-643	115
hsa-miR-644a	116
hsa-miR-646	68
hsa-miR-647	113
hsa-miR-648	52
hsa-miR-649	141
hsa-miR-6499-3p	52
hsa-miR-6499-5p	37
hsa-miR-650	156
hsa-miR-6500-3p	158
hsa-miR-6500-5p	90
hsa-miR-6501-3p	246
hsa-miR-6501-5p	205
hsa-miR-6502-3p	97
hsa-miR-6502-5p	150
hsa-miR-6503-3p	59
hsa-miR-6503-5p	126
hsa-miR-6504-3p	199
hsa-miR-6505-3p	255
hsa-miR-6505-5p	133
hsa-miR-6506-3p	88
hsa-miR-6506-5p	82
hsa-miR-6507-3p	125
hsa-miR-6507-5p	358
hsa-miR-6508-5p	68
hsa-miR-6509-3p	349
hsa-miR-651-3p	123
hsa-miR-651-5p	149
hsa-miR-6510-3p	113
hsa-miR-6510-5p	135
hsa-miR-6511a-3p	128
hsa-miR-6511a-5p	130
hsa-miR-6511b-3p	129
hsa-miR-6511b-5p	36
hsa-miR-6512-3p	231
hsa-miR-6512-5p	102
hsa-miR-6513-3p	306
hsa-miR-6513-5p	140
hsa-miR-6514-3p	536
hsa-miR-6514-5p	465
hsa-miR-6515-3p	128
hsa-miR-6515-5p	283
hsa-miR-6516-3p	79
hsa-miR-6516-5p	129
hsa-miR-652-3p	226
hsa-miR-652-5p	121
hsa-miR-653-3p	261
hsa-miR-653-5p	128
hsa-miR-654-3p	440
hsa-miR-654-5p	156
hsa-miR-655-3p	99
hsa-miR-656-3p	124
hsa-miR-656-5p	103
hsa-miR-657	163
hsa-miR-658	294
hsa-miR-659-3p	60
hsa-miR-659-5p	171
hsa-miR-660-3p	222
hsa-miR-660-5p	974
hsa-miR-661	80
hsa-miR-662	766
hsa-miR-663a	103
hsa-miR-663b	100
hsa-miR-664a-3p	483
hsa-miR-664a-5p	556
hsa-miR-664b-3p	145
hsa-miR-664b-5p	292
hsa-miR-665	66
hsa-miR-668-3p	433
hsa-miR-670-3p	118
hsa-miR-670-5p	296
hsa-miR-671-3p	178
hsa-miR-671-5p	239
hsa-miR-6715a-3p	98
hsa-miR-6715b-3p	109
hsa-miR-6715b-5p	524
hsa-miR-6716-3p	160
hsa-miR-6716-5p	180
hsa-miR-6717-5p	733
hsa-miR-6718-5p	165
hsa-miR-6719-3p	102
hsa-miR-6720-3p	112
hsa-miR-6720-5p	185
hsa-miR-6721-5p	353
hsa-miR-6722-3p	120
hsa-miR-6722-5p	182
hsa-miR-6723-5p	81
hsa-miR-6724-5p	183
hsa-miR-6726-3p	191
hsa-miR-6726-5p	98
hsa-miR-6727-3p	566
hsa-miR-6727-5p	66
hsa-miR-6728-3p	80
hsa-miR-6728-5p	837
hsa-miR-6729-3p	430
hsa-miR-6729-5p	363
hsa-miR-6730-3p	45
hsa-miR-6730-5p	272
hsa-miR-6731-3p	615
hsa-miR-6731-5p	317
hsa-miR-6732-3p	256
hsa-miR-6733-3p	158
hsa-miR-6733-5p	82
hsa-miR-6734-3p	155
hsa-miR-6734-5p	505
hsa-miR-6735-3p	233
hsa-miR-6735-5p	140
hsa-miR-6736-3p	147
hsa-miR-6736-5p	47
hsa-miR-6737-3p	243
hsa-miR-6737-5p	730
hsa-miR-6738-3p	102
hsa-miR-6738-5p	382
hsa-miR-6739-3p	42
hsa-miR-6739-5p	178
hsa-miR-6740-3p	33
hsa-miR-6740-5p	115
hsa-miR-6741-3p	143
hsa-miR-6741-5p	143
hsa-miR-6742-3p	72
hsa-miR-6742-5p	314
hsa-miR-6743-3p	301
hsa-miR-6743-5p	333
hsa-miR-6744-3p	44
hsa-miR-6744-5p	37
hsa-miR-6745	189
hsa-miR-6746-3p	307
hsa-miR-6746-5p	152
hsa-miR-6747-3p	104
hsa-miR-6747-5p	277
hsa-miR-6748-3p	181
hsa-miR-6748-5p	1026
hsa-miR-6749-3p	108
hsa-miR-6749-5p	255
hsa-miR-675-3p	174
hsa-miR-675-5p	170
hsa-miR-6750-3p	86
hsa-miR-6750-5p	87
hsa-miR-6751-5p	167
hsa-miR-6752-3p	456
hsa-miR-6752-5p	182
hsa-miR-6753-5p	39
hsa-miR-6754-3p	327
hsa-miR-6754-5p	150
hsa-miR-6755-3p	34
hsa-miR-6755-5p	195
hsa-miR-6756-3p	452
hsa-miR-6756-5p	345
hsa-miR-6757-5p	252
hsa-miR-6758-3p	145
hsa-miR-6758-5p	336
hsa-miR-6759-3p	163
hsa-miR-6759-5p	87
hsa-miR-676-3p	305
hsa-miR-676-5p	294
hsa-miR-6760-3p	200
hsa-miR-6760-5p	126
hsa-miR-6761-3p	190
hsa-miR-6761-5p	99
hsa-miR-6762-3p	61
hsa-miR-6762-5p	177
hsa-miR-6763-3p	91
hsa-miR-6763-5p	111
hsa-miR-6764-3p	204
hsa-miR-6764-5p	79
hsa-miR-6765-3p	116
hsa-miR-6765-5p	86
hsa-miR-6766-3p	77
hsa-miR-6766-5p	268
hsa-miR-6767-3p	135
hsa-miR-6767-5p	356
hsa-miR-6768-3p	76
hsa-miR-6768-5p	134
hsa-miR-6769a-5p	227
hsa-miR-6769b-3p	94
hsa-miR-6769b-5p	61
hsa-miR-6770-3p	125
hsa-miR-6770-5p	41
hsa-miR-6771-3p	200
hsa-miR-6771-5p	70
hsa-miR-6772-3p	150
hsa-miR-6772-5p	181
hsa-miR-6773-3p	35
hsa-miR-6773-5p	121
hsa-miR-6774-3p	56
hsa-miR-6774-5p	125
hsa-miR-6775-3p	132
hsa-miR-6775-5p	154
hsa-miR-6776-3p	162
hsa-miR-6777-3p	32
hsa-miR-6777-5p	200
hsa-miR-6778-3p	187
hsa-miR-6778-5p	169
hsa-miR-6779-3p	189
hsa-miR-6779-5p	495
hsa-miR-6780a-3p	90
hsa-miR-6780a-5p	82
hsa-miR-6780b-3p	292
hsa-miR-6780b-5p	410
hsa-miR-6781-3p	130
hsa-miR-6781-5p	193
hsa-miR-6782-3p	36
hsa-miR-6782-5p	247
hsa-miR-6783-3p	92
hsa-miR-6783-5p	236
hsa-miR-6784-3p	744
hsa-miR-6784-5p	74
hsa-miR-6785-3p	262
hsa-miR-6785-5p	1040
hsa-miR-6786-3p	478
hsa-miR-6786-5p	262
hsa-miR-6787-3p	81
hsa-miR-6787-5p	271
hsa-miR-6788-3p	165
hsa-miR-6788-5p	150
hsa-miR-6789-3p	86
hsa-miR-6789-5p	207
hsa-miR-6790-3p	147
hsa-miR-6790-5p	367
hsa-miR-6791-3p	122
hsa-miR-6791-5p	77
hsa-miR-6792-3p	188
hsa-miR-6792-5p	220
hsa-miR-6793-3p	129
hsa-miR-6793-5p	458
hsa-miR-6794-3p	563
hsa-miR-6794-5p	89
hsa-miR-6795-3p	77
hsa-miR-6795-5p	122
hsa-miR-6796-3p	164
hsa-miR-6796-5p	273
hsa-miR-6797-3p	472
hsa-miR-6797-5p	783
hsa-miR-6798-3p	119
hsa-miR-6798-5p	107
hsa-miR-6799-5p	78
hsa-miR-6800-3p	115
hsa-miR-6800-5p	526
hsa-miR-6801-3p	426
hsa-miR-6801-5p	117
hsa-miR-6802-3p	183
hsa-miR-6802-5p	346
hsa-miR-6803-3p	178
hsa-miR-6803-5p	130
hsa-miR-6804-3p	57
hsa-miR-6804-5p	105
hsa-miR-6805-3p	154
hsa-miR-6805-5p	436
hsa-miR-6806-3p	417
hsa-miR-6806-5p	50
hsa-miR-6807-3p	98
hsa-miR-6807-5p	75
hsa-miR-6808-3p	60
hsa-miR-6808-5p	253
hsa-miR-6809-3p	230
hsa-miR-6809-5p	238
hsa-miR-6810-3p	97
hsa-miR-6810-5p	55
hsa-miR-6811-3p	246
hsa-miR-6811-5p	425
hsa-miR-6812-3p	207
hsa-miR-6812-5p	97
hsa-miR-6813-3p	98
hsa-miR-6813-5p	184
hsa-miR-6814-3p	184
[truncated: 341 more rows]

## Sheet: Table S3 miRNA_list_Plasma_3
Additional file 1: Table S3. The number reads that mapped to miRNA genes for plasma samples taken from women without gestation complications at third trimester of pregnancy
miRNA	Number of reads, n
hsa-let-7a-2-3p	334
hsa-let-7a-3p	340
hsa-let-7a-5p	40364
hsa-let-7b-3p	413
hsa-let-7b-5p	135605
hsa-let-7c-3p	257
hsa-let-7c-5p	1919
hsa-let-7d-3p	1522
hsa-let-7d-5p	2370
hsa-let-7e-3p	83
hsa-let-7e-5p	1312
hsa-let-7f-1-3p	95
hsa-let-7f-2-3p	206
hsa-let-7f-5p	17663
hsa-let-7g-3p	91
hsa-let-7g-5p	5533
hsa-let-7i-3p	53
hsa-let-7i-5p	40810
hsa-miR-1-3p	372
hsa-miR-100-3p	107
hsa-miR-100-5p	426
hsa-miR-101-3p	2982
hsa-miR-101-5p	261
hsa-miR-103a-3p	2894
hsa-miR-103b	2081
hsa-miR-105-3p	414
hsa-miR-105-5p	399
hsa-miR-106a-3p	351
hsa-miR-106a-5p	150
hsa-miR-106b-3p	565
hsa-miR-106b-5p	547
hsa-miR-107	2131
hsa-miR-10a-3p	109
hsa-miR-10a-5p	510
hsa-miR-10b-3p	1111
hsa-miR-10b-5p	468
hsa-miR-1178-3p	321
hsa-miR-1179	148
hsa-miR-1180-3p	389
hsa-miR-1180-5p	338
hsa-miR-1181	407
hsa-miR-1182	189
hsa-miR-1183	148
hsa-miR-1184	150
hsa-miR-1185-1-3p	212
hsa-miR-1185-2-3p	51
hsa-miR-1185-5p	39
hsa-miR-1193	266
hsa-miR-1197	82
hsa-miR-1199-3p	85
hsa-miR-1199-5p	241
hsa-miR-1200	314
hsa-miR-1202	129
hsa-miR-1203	375
hsa-miR-1204	75
hsa-miR-1205	59
hsa-miR-1206	50
hsa-miR-1207-3p	74
hsa-miR-1207-5p	87
hsa-miR-1208	180
hsa-miR-122-3p	70
hsa-miR-122-5p	91359
hsa-miR-1224-3p	287
hsa-miR-1224-5p	352
hsa-miR-1225-3p	119
hsa-miR-1225-5p	49
hsa-miR-1226-5p	84
hsa-miR-1227-3p	157
hsa-miR-1227-5p	31
hsa-miR-1228-3p	40
hsa-miR-1229-3p	86
hsa-miR-1229-5p	212
hsa-miR-1231	260
hsa-miR-1233-3p	69
hsa-miR-1233-5p	104
hsa-miR-1236-3p	127
hsa-miR-1236-5p	314
hsa-miR-1237-3p	284
hsa-miR-1237-5p	410
hsa-miR-1238-3p	121
hsa-miR-1238-5p	77
hsa-miR-124-3p	43
hsa-miR-124-5p	368
hsa-miR-1243	187
hsa-miR-1244	591
hsa-miR-1245a	56
hsa-miR-1245b-3p	83
hsa-miR-1245b-5p	34
hsa-miR-1246	411
hsa-miR-1247-3p	447
hsa-miR-1247-5p	298
hsa-miR-1248	136
hsa-miR-1249-3p	334
hsa-miR-1249-5p	68
hsa-miR-1250-3p	275
hsa-miR-1250-5p	153
hsa-miR-1251-3p	259
hsa-miR-1251-5p	99
hsa-miR-1252-3p	84
hsa-miR-1252-5p	212
hsa-miR-1253	315
hsa-miR-1254	300
hsa-miR-1255a	223
hsa-miR-1255b-5p	200
hsa-miR-1256	85
hsa-miR-1257	128
hsa-miR-1258	197
hsa-miR-125a-3p	287
hsa-miR-125a-5p	2930
hsa-miR-125b-1-3p	173
hsa-miR-125b-2-3p	101
hsa-miR-125b-5p	1086
hsa-miR-126-3p	15282
hsa-miR-126-5p	1987
hsa-miR-1260a	265
hsa-miR-1260b	296
hsa-miR-1261	109
hsa-miR-1262	259
hsa-miR-1263	96
hsa-miR-1264	44
hsa-miR-1265	328
hsa-miR-1266-3p	98
hsa-miR-1266-5p	687
hsa-miR-1267	246
hsa-miR-1268a	254
hsa-miR-1268b	127
hsa-miR-1269a	143
hsa-miR-127-3p	450
hsa-miR-127-5p	163
hsa-miR-1270	489
hsa-miR-1271-3p	30
hsa-miR-1272	312
hsa-miR-1273a	72
hsa-miR-1273c	137
hsa-miR-1273d	143
hsa-miR-1273e	110
hsa-miR-1273f	172
hsa-miR-1273g-3p	133
hsa-miR-1273g-5p	127
hsa-miR-1273h-3p	253
hsa-miR-1273h-5p	137
hsa-miR-1276	1031
hsa-miR-1277-5p	55
hsa-miR-1278	63
hsa-miR-1279	53
hsa-miR-128-1-5p	323
hsa-miR-128-2-5p	222
hsa-miR-128-3p	749
hsa-miR-1281	118
hsa-miR-1282	90
hsa-miR-1283	317
hsa-miR-1284	150
hsa-miR-1285-3p	75
hsa-miR-1286	92
hsa-miR-1287-3p	1256
hsa-miR-1287-5p	423
hsa-miR-1288-3p	152
hsa-miR-1288-5p	206
hsa-miR-1289	91
hsa-miR-129-5p	367
hsa-miR-1290	486
hsa-miR-1291	291
hsa-miR-1292-3p	232
hsa-miR-1292-5p	468
hsa-miR-1293	395
hsa-miR-1294	297
hsa-miR-1295a	182
hsa-miR-1295b-3p	205
hsa-miR-1296-3p	196
hsa-miR-1296-5p	73
hsa-miR-1298-3p	149
hsa-miR-1298-5p	688
hsa-miR-1299	157
hsa-miR-1301-3p	201
hsa-miR-1301-5p	70
hsa-miR-1302	113
hsa-miR-1303	266
hsa-miR-1304-3p	265
hsa-miR-1304-5p	154
hsa-miR-1305	103
hsa-miR-1306-3p	197
hsa-miR-1306-5p	580
hsa-miR-1307-3p	1147
hsa-miR-1307-5p	214
hsa-miR-130a-3p	398
hsa-miR-130a-5p	328
hsa-miR-130b-3p	868
hsa-miR-130b-5p	155
hsa-miR-132-3p	142
hsa-miR-132-5p	233
hsa-miR-1321	56
hsa-miR-1322	161
hsa-miR-1323	111
hsa-miR-1324	130
hsa-miR-133a-3p	103
hsa-miR-133a-5p	135
hsa-miR-133b	166
hsa-miR-134-3p	326
hsa-miR-134-5p	453
hsa-miR-1343-3p	132
hsa-miR-1343-5p	73
hsa-miR-135a-3p	300
hsa-miR-135a-5p	54
hsa-miR-135b-3p	436
hsa-miR-135b-5p	198
hsa-miR-136-3p	185
hsa-miR-136-5p	261
hsa-miR-137	472
hsa-miR-138-1-3p	464
hsa-miR-138-2-3p	443
hsa-miR-138-5p	496
hsa-miR-139-3p	531
hsa-miR-139-5p	511
hsa-miR-140-3p	1298
hsa-miR-140-5p	288
hsa-miR-141-3p	315
hsa-miR-141-5p	1283
hsa-miR-142-3p	9088
hsa-miR-142-5p	2097
hsa-miR-143-3p	1346
hsa-miR-143-5p	204
hsa-miR-144-3p	259
hsa-miR-144-5p	127
hsa-miR-145-5p	159
hsa-miR-1468-3p	53
hsa-miR-1468-5p	298
hsa-miR-1469	85
hsa-miR-146a-3p	173
hsa-miR-146a-5p	3470
hsa-miR-146b-3p	118
hsa-miR-146b-5p	526
hsa-miR-1470	145
hsa-miR-1471	182
hsa-miR-147a	81
hsa-miR-147b	136
hsa-miR-148a-3p	3681
hsa-miR-148a-5p	914
hsa-miR-148b-3p	935
hsa-miR-148b-5p	149
hsa-miR-149-3p	219
hsa-miR-149-5p	167
hsa-miR-150-3p	100
hsa-miR-150-5p	2144
hsa-miR-151a-3p	2363
hsa-miR-151b/151a-5p	221
hsa-miR-152-3p	227
hsa-miR-152-5p	754
hsa-miR-153-3p	91
hsa-miR-153-5p	73
hsa-miR-1537-5p	59
hsa-miR-1539	113
hsa-miR-154-3p	35
hsa-miR-154-5p	175
hsa-miR-155-3p	79
hsa-miR-155-5p	1200
hsa-miR-1587	143
hsa-miR-15a-5p	454
hsa-miR-15b-3p	256
hsa-miR-15b-5p	682
hsa-miR-16-1-3p	193
hsa-miR-16-2-3p	1275
hsa-miR-16-5p	351631
hsa-miR-17-3p	78
hsa-miR-17-5p	433
hsa-miR-181a-2-3p	386
hsa-miR-181a-3p	724
hsa-miR-181a-5p	754
hsa-miR-181b-2-3p	186
hsa-miR-181b-3p	101
hsa-miR-181b-5p	361
hsa-miR-181c-3p	613
hsa-miR-181c-5p	521
hsa-miR-181d-3p	378
hsa-miR-181d-5p	172
hsa-miR-182-3p	85
hsa-miR-182-5p	584
hsa-miR-1825	68
hsa-miR-1827	652
hsa-miR-183-3p	166
hsa-miR-183-5p	539
hsa-miR-184	261
hsa-miR-185-3p	289
hsa-miR-185-5p	1237
hsa-miR-186-3p	166
hsa-miR-186-5p	400
hsa-miR-187-3p	180
hsa-miR-187-5p	213
hsa-miR-188-3p	94
hsa-miR-188-5p	114
hsa-miR-18a-3p	120
hsa-miR-18a-5p	600
hsa-miR-18b-3p	84
hsa-miR-18b-5p	181
hsa-miR-1908-3p	348
hsa-miR-1908-5p	440
hsa-miR-1909-3p	59
hsa-miR-1909-5p	200
hsa-miR-190a-5p	198
hsa-miR-190b	253
hsa-miR-191-3p	282
hsa-miR-191-5p	3210
hsa-miR-1910-3p	47
hsa-miR-1910-5p	360
hsa-miR-1911-3p	147
hsa-miR-1911-5p	173
hsa-miR-1913	147
hsa-miR-1914-3p	197
hsa-miR-1914-5p	302
hsa-miR-1915-3p	199
hsa-miR-1915-5p	129
hsa-miR-192-3p	275
hsa-miR-192-5p	1025
hsa-miR-193a-3p	171
hsa-miR-193a-5p	426
hsa-miR-193b-3p	484
hsa-miR-193b-5p	418
hsa-miR-194-3p	53
hsa-miR-194-5p	477
hsa-miR-195-3p	68
hsa-miR-195-5p	803
hsa-miR-196a-3p	842
hsa-miR-196a-5p	530
hsa-miR-196b-3p	371
hsa-miR-196b-5p	481
hsa-miR-197-3p	1685
hsa-miR-197-5p	190
hsa-miR-1972	75
hsa-miR-1973	41
hsa-miR-1976	275
hsa-miR-198	188
hsa-miR-199a-3p	3627
hsa-miR-199a-5p	205
hsa-miR-199b-3p	821
hsa-miR-199b-5p	232
hsa-miR-19a-3p	143
hsa-miR-19a-5p	102
hsa-miR-19b-1-5p	44
hsa-miR-19b-3p	450
hsa-miR-200a-3p	54
hsa-miR-200a-5p	204
hsa-miR-200b-3p	100
hsa-miR-200b-5p	100
hsa-miR-200c-3p	425
hsa-miR-200c-5p	303
hsa-miR-202-3p	165
hsa-miR-202-5p	95
hsa-miR-203a-3p	1700
hsa-miR-203a-5p	287
hsa-miR-203b-3p	208
hsa-miR-203b-5p	481
hsa-miR-204-3p	142
hsa-miR-204-5p	124
hsa-miR-205-3p	135
hsa-miR-205-5p	416
hsa-miR-2052	33
hsa-miR-2053	54
hsa-miR-2054	52
hsa-miR-206	688
hsa-miR-208a-3p	200
hsa-miR-208a-5p	168
hsa-miR-208b-3p	771
hsa-miR-208b-5p	68
hsa-miR-20a-3p	541
hsa-miR-20a-5p	888
hsa-miR-20b-3p	32
hsa-miR-20b-5p	350
hsa-miR-21-3p	171
hsa-miR-21-5p	6153
hsa-miR-210-3p	125
hsa-miR-210-5p	115
hsa-miR-211-3p	152
hsa-miR-211-5p	355
hsa-miR-2110	292
hsa-miR-2113	364
hsa-miR-2114-3p	188
hsa-miR-2114-5p	410
hsa-miR-2115-3p	551
hsa-miR-2115-5p	337
hsa-miR-2116-3p	190
hsa-miR-2116-5p	194
hsa-miR-2117	136
hsa-miR-212-3p	182
hsa-miR-212-5p	165
hsa-miR-214-3p	96
hsa-miR-215-3p	48
hsa-miR-215-5p	237
hsa-miR-216a-3p	76
hsa-miR-216a-5p	124
hsa-miR-216b-3p	181
hsa-miR-216b-5p	56
hsa-miR-217	160
hsa-miR-218-1-3p	184
hsa-miR-218-2-3p	346
hsa-miR-218-5p	213
hsa-miR-219a-1-3p	441
hsa-miR-219a-2-3p	131
hsa-miR-219a-5p	235
hsa-miR-219b-3p	111
hsa-miR-219b-5p	523
hsa-miR-22-3p	727
hsa-miR-22-5p	201
hsa-miR-221-3p	2606
hsa-miR-221-5p	143
hsa-miR-222-3p	415
hsa-miR-222-5p	60
hsa-miR-223-3p	12770
hsa-miR-223-5p	428
hsa-miR-224-5p	671
hsa-miR-2276-3p	521
hsa-miR-2276-5p	88
hsa-miR-2277-3p	182
hsa-miR-2278	61
hsa-miR-2355-3p	117
hsa-miR-2355-5p	451
hsa-miR-2392	121
hsa-miR-23a-3p	1563
hsa-miR-23a-5p	263
hsa-miR-23b-3p	400
hsa-miR-23b-5p	35
hsa-miR-23c	53
hsa-miR-24-1-5p	230
hsa-miR-24-2-5p	171
hsa-miR-24-3p	1500
hsa-miR-2467-3p	74
hsa-miR-2467-5p	41
hsa-miR-25-3p	7661
hsa-miR-25-5p	209
hsa-miR-2681-3p	161
hsa-miR-2681-5p	69
hsa-miR-2682-5p	175
hsa-miR-26a-1-3p	39
hsa-miR-26a-2-3p	167
hsa-miR-26a-5p	4667
hsa-miR-26b-3p	260
hsa-miR-26b-5p	5718
hsa-miR-27a-3p	349
hsa-miR-27a-5p	67
hsa-miR-27b-3p	1278
hsa-miR-27b-5p	128
hsa-miR-28-3p	381
hsa-miR-28-5p	98
hsa-miR-2861	55
hsa-miR-2909	277
hsa-miR-296-3p	364
hsa-miR-296-5p	171
hsa-miR-298	150
hsa-miR-299-3p	93
hsa-miR-299-5p	392
hsa-miR-29a-3p	968
hsa-miR-29a-5p	109
hsa-miR-29b-1-5p	150
hsa-miR-29b-2-5p	60
hsa-miR-29b-3p	278
hsa-miR-29c-3p	660
hsa-miR-29c-5p	869
hsa-miR-300	148
hsa-miR-301a-3p	136
hsa-miR-301a-5p	113
hsa-miR-301b-3p	133
hsa-miR-301b-5p	118
hsa-miR-302a-3p	38
hsa-miR-302a-5p	152
hsa-miR-302b-5p	462
hsa-miR-302c-3p	210
hsa-miR-302d-3p	573
hsa-miR-302e	48
hsa-miR-302f	38
hsa-miR-3064-3p	210
hsa-miR-3064-5p	85
hsa-miR-30a-5p	507
hsa-miR-30b-3p	329
hsa-miR-30b-5p	172
hsa-miR-30c-1-3p	219
hsa-miR-30c-2-3p	40
hsa-miR-30c-5p	251
hsa-miR-30d-3p	150
hsa-miR-30d-5p	8604
hsa-miR-30e-3p	416
hsa-miR-30e-5p	2555
hsa-miR-31-3p	356
hsa-miR-31-5p	144
hsa-miR-3115	543
hsa-miR-3116	192
hsa-miR-3117-5p	146
hsa-miR-3118	342
hsa-miR-3119	69
hsa-miR-3120-3p	186
hsa-miR-3121-3p	82
hsa-miR-3121-5p	133
hsa-miR-3122	220
hsa-miR-3123	154
hsa-miR-3124-3p	327
hsa-miR-3124-5p	431
hsa-miR-3125	171
hsa-miR-3126-3p	393
hsa-miR-3126-5p	249
hsa-miR-3127-3p	146
hsa-miR-3127-5p	335
hsa-miR-3128	131
hsa-miR-3129-3p	122
hsa-miR-3129-5p	400
hsa-miR-3130-3p	528
hsa-miR-3130-5p	3512
hsa-miR-3131	438
hsa-miR-3132	188
hsa-miR-3133	166
hsa-miR-3134	117
hsa-miR-3135b	292
hsa-miR-3136-3p	180
hsa-miR-3136-5p	134
hsa-miR-3137	122
hsa-miR-3138	297
hsa-miR-3139	95
hsa-miR-3140-3p	134
hsa-miR-3140-5p	90
hsa-miR-3141	512
hsa-miR-3142	209
hsa-miR-3143	188
hsa-miR-3144-3p	284
hsa-miR-3144-5p	545
hsa-miR-3145-3p	303
hsa-miR-3145-5p	241
hsa-miR-3146	394
hsa-miR-3147	322
hsa-miR-3148	183
hsa-miR-3149	129
hsa-miR-3150b-3p	211
hsa-miR-3150b-5p	128
hsa-miR-3151-3p	277
hsa-miR-3151-5p	1188
hsa-miR-3152-3p	137
hsa-miR-3152-5p	248
hsa-miR-3153	150
hsa-miR-3154	177
hsa-miR-3155a	150
hsa-miR-3155b	39
hsa-miR-3156-3p	159
hsa-miR-3156-5p	30
hsa-miR-3157-3p	90
hsa-miR-3157-5p	183
hsa-miR-3158-3p	129
hsa-miR-3159	105
hsa-miR-3160-3p	52
hsa-miR-3160-5p	42
hsa-miR-3161	292
hsa-miR-3162-3p	300
hsa-miR-3162-5p	287
hsa-miR-3163	175
hsa-miR-3164	61
hsa-miR-3165	177
hsa-miR-3166	133
hsa-miR-3167	101
hsa-miR-3168	887
hsa-miR-3169	252
hsa-miR-3170	190
hsa-miR-3171	205
hsa-miR-3173-5p	132
hsa-miR-3174	86
hsa-miR-3175	86
hsa-miR-3176	194
hsa-miR-3177-3p	96
hsa-miR-3178	348
hsa-miR-3179	162
hsa-miR-3180	42
hsa-miR-3180-3p	34
hsa-miR-3180-5p	372
hsa-miR-3181	130
hsa-miR-3182	830
hsa-miR-3183	225
hsa-miR-3185	127
hsa-miR-3186-3p	246
hsa-miR-3186-5p	63
hsa-miR-3187-3p	105
hsa-miR-3187-5p	84
hsa-miR-3188	201
hsa-miR-3189-3p	295
hsa-miR-3189-5p	92
hsa-miR-3190-5p	227
hsa-miR-3191-3p	149
hsa-miR-3191-5p	175
hsa-miR-3192-3p	553
hsa-miR-3192-5p	239
hsa-miR-3193	284
hsa-miR-3194-3p	328
hsa-miR-3194-5p	45
hsa-miR-3195	101
hsa-miR-3196	65
hsa-miR-3197	320
hsa-miR-3198	239
hsa-miR-3199	722
hsa-miR-32-3p	57
hsa-miR-32-5p	115
hsa-miR-3200-3p	325
hsa-miR-3200-5p	98
hsa-miR-3201	153
hsa-miR-3202	131
hsa-miR-320a	3719
hsa-miR-320b	983
hsa-miR-320c	597
hsa-miR-320d	335
hsa-miR-320e	224
hsa-miR-323a-3p	101
hsa-miR-323a-5p	499
hsa-miR-323b-3p	124
hsa-miR-323b-5p	344
hsa-miR-324-3p	451
hsa-miR-324-5p	346
hsa-miR-325	306
hsa-miR-326	331
hsa-miR-328-3p	1161
hsa-miR-328-5p	322
hsa-miR-329-3p	89
hsa-miR-329-5p	253
hsa-miR-330-3p	69
hsa-miR-330-5p	193
hsa-miR-331-3p	124
hsa-miR-331-5p	200
hsa-miR-335-3p	131
hsa-miR-335-5p	474
hsa-miR-337-3p	107
hsa-miR-337-5p	208
hsa-miR-338-3p	359
hsa-miR-338-5p	158
hsa-miR-339-3p	673
hsa-miR-339-5p	346
hsa-miR-33a-3p	121
hsa-miR-33a-5p	347
hsa-miR-33b-3p	76
hsa-miR-33b-5p	113
hsa-miR-340-3p	65
hsa-miR-340-5p	212
hsa-miR-342-3p	2451
hsa-miR-342-5p	184
hsa-miR-345-3p	75
hsa-miR-345-5p	296
hsa-miR-346	128
hsa-miR-34a-3p	54
hsa-miR-34a-5p	499
hsa-miR-34b-3p	386
hsa-miR-34b-5p	110
hsa-miR-34c-3p	403
hsa-miR-34c-5p	69
hsa-miR-3529-5p	133
hsa-miR-3605-3p	446
hsa-miR-3605-5p	231
hsa-miR-3606-3p	118
hsa-miR-3607-3p	136
hsa-miR-3607-5p	104
hsa-miR-3609	661
hsa-miR-361-3p	485
hsa-miR-361-5p	423
hsa-miR-3610	184
hsa-miR-3611	164
hsa-miR-3612	284
hsa-miR-3613-3p	1149
hsa-miR-3613-5p	515
hsa-miR-3614-3p	290
hsa-miR-3614-5p	354
hsa-miR-3615	884
hsa-miR-3616-3p	114
hsa-miR-3616-5p	54
hsa-miR-3617-3p	658
hsa-miR-3617-5p	99
hsa-miR-3618	139
hsa-miR-3619-3p	189
hsa-miR-3619-5p	306
hsa-miR-362-3p	238
hsa-miR-362-5p	234
hsa-miR-3620-3p	256
hsa-miR-3620-5p	105
hsa-miR-3621	144
hsa-miR-3622a-3p	171
hsa-miR-3622a-5p	79
hsa-miR-3622b-3p	209
hsa-miR-363-3p	405
hsa-miR-363-5p	1083
hsa-miR-3646	274
hsa-miR-3648	128
hsa-miR-3649	1039
hsa-miR-3650	33
hsa-miR-3651	207
hsa-miR-3652	185
hsa-miR-3653-3p	833
hsa-miR-3653-5p	2562
hsa-miR-3654	389
hsa-miR-3655	118
hsa-miR-3656	139
hsa-miR-3657	82
hsa-miR-3658	57
hsa-miR-3659	100
hsa-miR-365a-3p	57
hsa-miR-365a-5p	380
hsa-miR-365b-3p	739
hsa-miR-365b-5p	74
hsa-miR-3660	61
hsa-miR-3661	290
hsa-miR-3662	406
hsa-miR-3663-3p	119
hsa-miR-3663-5p	247
hsa-miR-3664-3p	47
hsa-miR-3664-5p	88
hsa-miR-3666	224
hsa-miR-3667-3p	431
hsa-miR-3667-5p	72
hsa-miR-3668	159
hsa-miR-367-5p	96
hsa-miR-3670	178
hsa-miR-3671	85
hsa-miR-3672	147
hsa-miR-3674	328
hsa-miR-3675-3p	510
hsa-miR-3675-5p	159
hsa-miR-3677-3p	108
hsa-miR-3677-5p	154
hsa-miR-3678-3p	47
hsa-miR-3678-5p	65
hsa-miR-3679-3p	171
hsa-miR-3679-5p	188
hsa-miR-3680-3p	149
hsa-miR-3680-5p	125
hsa-miR-3681-3p	141
hsa-miR-3681-5p	131
hsa-miR-3682-3p	169
hsa-miR-3682-5p	39
hsa-miR-3683	515
hsa-miR-3684	170
hsa-miR-3685	267
hsa-miR-3686	104
hsa-miR-3687	107
hsa-miR-3689b-3p	372
hsa-miR-3689d	111
hsa-miR-3689f	77
hsa-miR-369-3p	165
hsa-miR-369-5p	106
hsa-miR-3690	265
hsa-miR-3691-3p	298
hsa-miR-3691-5p	144
hsa-miR-3692-3p	122
hsa-miR-3692-5p	281
hsa-miR-370-3p	524
hsa-miR-370-5p	43
hsa-miR-3713	138
hsa-miR-3714	44
hsa-miR-371b-3p	56
hsa-miR-371b-5p	119
hsa-miR-372-3p	123
hsa-miR-372-5p	82
hsa-miR-373-3p	252
hsa-miR-374a-3p	299
hsa-miR-374a-5p	334
hsa-miR-374b-3p	108
hsa-miR-374c-5p	93
hsa-miR-375	682
hsa-miR-376a-2-5p	44
hsa-miR-376a-5p	263
hsa-miR-376b-5p	196
hsa-miR-376c-3p	101
hsa-miR-377-3p	37
hsa-miR-377-5p	130
hsa-miR-378a-3p	251
hsa-miR-378a-5p	381
hsa-miR-378b	89
hsa-miR-378c	178
hsa-miR-378d	261
hsa-miR-378e	97
hsa-miR-378f	204
hsa-miR-378g	183
hsa-miR-378h	111
hsa-miR-378i	105
hsa-miR-378j	78
hsa-miR-379-3p	63
hsa-miR-379-5p	383
hsa-miR-380-5p	148
hsa-miR-381-3p	110
hsa-miR-382-3p	128
hsa-miR-382-5p	871
hsa-miR-383-3p	180
hsa-miR-383-5p	110
hsa-miR-384	367
hsa-miR-3907	463
hsa-miR-3908	145
hsa-miR-3909	80
hsa-miR-3910	319
hsa-miR-3911	56
hsa-miR-3912-5p	181
hsa-miR-3913-3p	317
hsa-miR-3914	284
hsa-miR-3915	466
hsa-miR-3916	328
hsa-miR-3917	117
hsa-miR-3918	68
hsa-miR-3919	130
hsa-miR-3920	200
hsa-miR-3921	95
hsa-miR-3922-3p	179
hsa-miR-3922-5p	146
hsa-miR-3923	235
hsa-miR-3925-3p	40
hsa-miR-3925-5p	181
hsa-miR-3927-3p	225
hsa-miR-3927-5p	106
hsa-miR-3928-3p	270
hsa-miR-3928-5p	235
hsa-miR-3934-3p	185
hsa-miR-3934-5p	255
hsa-miR-3935	194
hsa-miR-3936	207
hsa-miR-3937	86
hsa-miR-3938	229
hsa-miR-3939	204
hsa-miR-3940-3p	482
hsa-miR-3940-5p	243
hsa-miR-3941	166
hsa-miR-3942-3p	432
hsa-miR-3942-5p	117
hsa-miR-3943	219
hsa-miR-3944-3p	64
hsa-miR-3944-5p	196
hsa-miR-3945	137
hsa-miR-3960	203
hsa-miR-3972	333
hsa-miR-3973	83
hsa-miR-3974	886
hsa-miR-3975	40
hsa-miR-3976	165
hsa-miR-3977	101
hsa-miR-3978	140
hsa-miR-409-3p	874
hsa-miR-409-5p	44
hsa-miR-410-5p	183
hsa-miR-411-3p	105
hsa-miR-411-5p	109
hsa-miR-412-3p	171
hsa-miR-412-5p	104
hsa-miR-421	106
hsa-miR-422a	134
hsa-miR-423-3p	1217
hsa-miR-423-5p	24841
hsa-miR-424-3p	77
hsa-miR-424-5p	83
hsa-miR-425-3p	268
hsa-miR-425-5p	2179
hsa-miR-4251	138
hsa-miR-4252	148
hsa-miR-4253	126
hsa-miR-4254	921
hsa-miR-4255	134
hsa-miR-4256	75
hsa-miR-4257	168
hsa-miR-4258	226
hsa-miR-4259	428
hsa-miR-4260	105
hsa-miR-4262	824
hsa-miR-4264	143
hsa-miR-4265	155
hsa-miR-4266	48
hsa-miR-4267	177
hsa-miR-4268	203
hsa-miR-4269	144
hsa-miR-4270	144
hsa-miR-4271	203
hsa-miR-4272	139
hsa-miR-4273	105
hsa-miR-4274	822
hsa-miR-4275	477
hsa-miR-4276	36
hsa-miR-4277	49
hsa-miR-4278	36
hsa-miR-4279	255
hsa-miR-4281	75
hsa-miR-4282	362
hsa-miR-4283	153
hsa-miR-4284	207
hsa-miR-4285	366
hsa-miR-4286	124
hsa-miR-4287	127
hsa-miR-4288	285
hsa-miR-4289	41
hsa-miR-429	130
hsa-miR-4290	586
hsa-miR-4291	167
hsa-miR-4292	62
hsa-miR-4293	91
hsa-miR-4294	55
hsa-miR-4296	30
hsa-miR-4297	46
hsa-miR-4298	137
hsa-miR-4299	89
hsa-miR-4300	61
hsa-miR-4301	495
hsa-miR-4302	754
hsa-miR-4303	196
hsa-miR-4304	56
hsa-miR-4305	667
hsa-miR-4306	33
hsa-miR-4307	1486
hsa-miR-4308	41
hsa-miR-4309	81
hsa-miR-431-3p	248
hsa-miR-431-5p	116
hsa-miR-4310	88
hsa-miR-4311	137
hsa-miR-4312	211
hsa-miR-4313	61
hsa-miR-4315	57
hsa-miR-4316	126
hsa-miR-4317	343
hsa-miR-4319	77
hsa-miR-432-3p	105
hsa-miR-432-5p	2155
hsa-miR-4320	49
hsa-miR-4321	307
hsa-miR-4322	234
hsa-miR-4323	356
hsa-miR-4324	274
hsa-miR-4325	81
hsa-miR-4326	192
hsa-miR-4327	179
hsa-miR-4328	36
hsa-miR-4329	199
hsa-miR-433-3p	215
hsa-miR-433-5p	93
hsa-miR-4417	228
hsa-miR-4418	80
hsa-miR-4419a	32
hsa-miR-4419b	228
hsa-miR-4422	181
hsa-miR-4423-3p	159
hsa-miR-4423-5p	244
hsa-miR-4424	91
hsa-miR-4425	558
hsa-miR-4427	91
hsa-miR-4428	87
hsa-miR-4429	180
hsa-miR-4430	152
hsa-miR-4431	153
hsa-miR-4432	60
hsa-miR-4433a-3p	443
hsa-miR-4433a-5p	122
hsa-miR-4433b-3p	383
hsa-miR-4433b-5p	1215
hsa-miR-4434	132
hsa-miR-4435	224
hsa-miR-4436a	90
hsa-miR-4436b-3p	243
hsa-miR-4436b-5p	518
hsa-miR-4437	41
hsa-miR-4438	330
hsa-miR-4439	55
hsa-miR-4440	379
hsa-miR-4441	36
hsa-miR-4442	123
hsa-miR-4443	462
hsa-miR-4444	139
hsa-miR-4445-3p	266
hsa-miR-4445-5p	64
hsa-miR-4446-3p	140
hsa-miR-4446-5p	418
hsa-miR-4447	96
hsa-miR-4448	597
hsa-miR-4449	403
hsa-miR-4450	230
hsa-miR-4451	196
hsa-miR-4452	73
hsa-miR-4453	67
hsa-miR-4454	341
hsa-miR-4456	762
hsa-miR-4457	365
hsa-miR-4458	591
hsa-miR-4459	429
hsa-miR-4460	153
hsa-miR-4461	246
hsa-miR-4462	413
hsa-miR-4463	209
hsa-miR-4464	219
hsa-miR-4465	200
hsa-miR-4466	110
hsa-miR-4467	114
hsa-miR-4468	154
hsa-miR-4469	264
hsa-miR-4470	92
hsa-miR-4471	171
hsa-miR-4472	129
hsa-miR-4473	141
hsa-miR-4474-5p	165
hsa-miR-4475	98
hsa-miR-4476	216
hsa-miR-4477a	100
hsa-miR-4479	61
hsa-miR-448	135
hsa-miR-4480	157
hsa-miR-4481	104
hsa-miR-4482-3p	66
hsa-miR-4482-5p	354
hsa-miR-4483	114
hsa-miR-4484	498
hsa-miR-4485-3p	183
hsa-miR-4487	86
hsa-miR-4488	92
hsa-miR-4489	145
hsa-miR-4490	87
hsa-miR-4491	55
hsa-miR-4492	297
hsa-miR-4493	76
hsa-miR-4494	250
hsa-miR-4495	328
hsa-miR-4496	358
hsa-miR-4497	115
hsa-miR-4498	81
hsa-miR-4499	52
hsa-miR-449a	277
hsa-miR-449b-3p	154
hsa-miR-449b-5p	176
hsa-miR-449c-3p	203
hsa-miR-449c-5p	160
hsa-miR-4500	150
hsa-miR-4501	1348
hsa-miR-4502	384
hsa-miR-4503	71
hsa-miR-4504	125
hsa-miR-4505	119
hsa-miR-4506	40
hsa-miR-4507	239
hsa-miR-4508	120
hsa-miR-4509	102
hsa-miR-450a-1-3p	130
hsa-miR-450a-2-3p	234
hsa-miR-450a-5p	215
hsa-miR-450b-3p	295
hsa-miR-450b-5p	186
hsa-miR-4510	697
hsa-miR-4511	239
hsa-miR-4512	308
hsa-miR-4513	135
hsa-miR-4514	686
hsa-miR-4515	152
hsa-miR-4516	132
hsa-miR-4517	151
hsa-miR-4518	232
hsa-miR-4519	95
hsa-miR-451a	7694
hsa-miR-451b	191
hsa-miR-452-5p	173
hsa-miR-4520-3p	121
hsa-miR-4521	91
hsa-miR-4522	68
hsa-miR-4523	173
hsa-miR-4524a-3p	68
hsa-miR-4524a-5p	77
hsa-miR-4524b-3p	51
hsa-miR-4525	56
hsa-miR-4526	187
hsa-miR-4527	105
hsa-miR-4528	103
hsa-miR-4529-5p	364
hsa-miR-4530	132
hsa-miR-4531	214
hsa-miR-4532	95
hsa-miR-4533	243
hsa-miR-4534	194
hsa-miR-4535	321
hsa-miR-4536-5p	226
hsa-miR-4537	261
hsa-miR-4538	193
hsa-miR-4539	130
hsa-miR-454-3p	293
hsa-miR-454-5p	114
hsa-miR-4540	218
hsa-miR-455-5p	77
hsa-miR-4632-3p	80
hsa-miR-4632-5p	182
hsa-miR-4633-3p	37
hsa-miR-4634	144
hsa-miR-4635	358
hsa-miR-4636	327
hsa-miR-4637	123
hsa-miR-4638-3p	187
hsa-miR-4638-5p	233
hsa-miR-4639-3p	62
hsa-miR-4639-5p	174
hsa-miR-4640-5p	84
hsa-miR-4642	114
hsa-miR-4643	70
hsa-miR-4644	172
hsa-miR-4645-3p	56
hsa-miR-4645-5p	61
hsa-miR-4646-3p	305
hsa-miR-4646-5p	135
hsa-miR-4647	323
hsa-miR-4648	118
hsa-miR-4649-5p	195
hsa-miR-4650-3p	87
hsa-miR-4650-5p	481
hsa-miR-4651	128
hsa-miR-4652-3p	424
hsa-miR-4652-5p	379
hsa-miR-4653-3p	288
hsa-miR-4653-5p	39
hsa-miR-4654	189
hsa-miR-4655-3p	127
hsa-miR-4655-5p	616
hsa-miR-4656	87
hsa-miR-4657	253
hsa-miR-4658	342
hsa-miR-4659a-3p	246
hsa-miR-4659b-3p	124
hsa-miR-4659b-5p	41
hsa-miR-466	136
hsa-miR-4660	271
hsa-miR-4661-5p	480
hsa-miR-4662a-5p	112
hsa-miR-4663	177
hsa-miR-4664-3p	627
hsa-miR-4664-5p	151
hsa-miR-4665-3p	219
hsa-miR-4665-5p	124
hsa-miR-4666a-3p	253
hsa-miR-4666b	252
hsa-miR-4667-3p	413
hsa-miR-4667-5p	168
hsa-miR-4668-3p	175
hsa-miR-4668-5p	179
hsa-miR-4669	201
hsa-miR-4670-3p	551
hsa-miR-4670-5p	41
hsa-miR-4671-3p	96
hsa-miR-4671-5p	80
hsa-miR-4672	54
hsa-miR-4673	185
hsa-miR-4674	76
hsa-miR-4675	60
hsa-miR-4676-3p	190
hsa-miR-4676-5p	117
hsa-miR-4677-3p	89
hsa-miR-4677-5p	343
hsa-miR-4678	427
hsa-miR-4680-3p	164
hsa-miR-4680-5p	306
hsa-miR-4681	73
hsa-miR-4682	198
hsa-miR-4683	262
hsa-miR-4684-3p	163
hsa-miR-4684-5p	100
hsa-miR-4685-3p	36
hsa-miR-4685-5p	205
hsa-miR-4686	371
hsa-miR-4687-3p	166
hsa-miR-4687-5p	321
hsa-miR-4688	64
hsa-miR-4689	98
hsa-miR-4690-3p	45
hsa-miR-4690-5p	112
hsa-miR-4691-3p	109
hsa-miR-4691-5p	261
hsa-miR-4693-3p	161
hsa-miR-4693-5p	236
hsa-miR-4694-5p	117
hsa-miR-4695-3p	233
hsa-miR-4695-5p	271
hsa-miR-4696	330
hsa-miR-4697-3p	89
hsa-miR-4697-5p	109
hsa-miR-4698	217
hsa-miR-4699-3p	161
hsa-miR-4700-3p	176
hsa-miR-4700-5p	228
hsa-miR-4701-3p	156
hsa-miR-4701-5p	452
hsa-miR-4703-3p	235
hsa-miR-4703-5p	180
hsa-miR-4704-3p	113
hsa-miR-4704-5p	58
hsa-miR-4705	155
hsa-miR-4706	219
hsa-miR-4707-3p	468
hsa-miR-4707-5p	236
hsa-miR-4708-3p	136
hsa-miR-4709-3p	54
hsa-miR-4709-5p	256
hsa-miR-4710	88
hsa-miR-4711-3p	105
hsa-miR-4711-5p	133
hsa-miR-4712-3p	51
hsa-miR-4712-5p	275
hsa-miR-4713-3p	301
hsa-miR-4713-5p	247
hsa-miR-4714-3p	290
hsa-miR-4714-5p	111
hsa-miR-4715-3p	97
hsa-miR-4715-5p	132
hsa-miR-4716-3p	287
hsa-miR-4716-5p	273
hsa-miR-4717-5p	284
hsa-miR-4718	402
hsa-miR-4719	183
hsa-miR-4720-3p	260
hsa-miR-4720-5p	147
hsa-miR-4721	207
hsa-miR-4722-3p	73
hsa-miR-4722-5p	186
hsa-miR-4723-3p	60
hsa-miR-4723-5p	325
hsa-miR-4724-3p	224
hsa-miR-4724-5p	151
hsa-miR-4725-3p	264
hsa-miR-4725-5p	72
hsa-miR-4726-3p	212
hsa-miR-4726-5p	194
hsa-miR-4727-3p	299
hsa-miR-4727-5p	110
hsa-miR-4728-3p	71
hsa-miR-4729	300
hsa-miR-4730	298
hsa-miR-4731-3p	893
hsa-miR-4732-3p	475
hsa-miR-4732-5p	682
hsa-miR-4733-3p	208
hsa-miR-4733-5p	211
hsa-miR-4734	160
hsa-miR-4735-3p	78
hsa-miR-4735-5p	185
hsa-miR-4737	186
hsa-miR-4738-3p	414
hsa-miR-4738-5p	177
hsa-miR-4739	286
hsa-miR-4740-3p	186
hsa-miR-4740-5p	110
hsa-miR-4741	288
hsa-miR-4742-5p	128
hsa-miR-4743-3p	91
hsa-miR-4743-5p	135
hsa-miR-4744	275
hsa-miR-4745-3p	519
hsa-miR-4745-5p	162
hsa-miR-4746-3p	193
hsa-miR-4746-5p	163
hsa-miR-4747-3p	147
hsa-miR-4747-5p	52
hsa-miR-4748	249
hsa-miR-4749-5p	167
hsa-miR-4750-3p	51
hsa-miR-4750-5p	286
hsa-miR-4751	184
hsa-miR-4752	183
hsa-miR-4753-3p	98
hsa-miR-4753-5p	229
hsa-miR-4754	433
hsa-miR-4755-3p	139
hsa-miR-4755-5p	167
hsa-miR-4756-3p	76
hsa-miR-4756-5p	83
hsa-miR-4757-3p	50
hsa-miR-4757-5p	106
hsa-miR-4758-3p	91
hsa-miR-4758-5p	162
hsa-miR-4759	113
hsa-miR-4760-3p	83
hsa-miR-4760-5p	198
hsa-miR-4762-3p	141
hsa-miR-4762-5p	66
hsa-miR-4763-3p	123
hsa-miR-4763-5p	319
hsa-miR-4764-3p	257
hsa-miR-4764-5p	170
hsa-miR-4765	142
hsa-miR-4766-3p	141
hsa-miR-4766-5p	154
hsa-miR-4767	154
hsa-miR-4768-3p	174
hsa-miR-4768-5p	100
hsa-miR-4769-3p	435
hsa-miR-4769-5p	74
hsa-miR-4770	660
hsa-miR-4771	285
hsa-miR-4772-3p	227
hsa-miR-4772-5p	2082
hsa-miR-4773	204
hsa-miR-4774-3p	40
hsa-miR-4774-5p	64
hsa-miR-4775	277
hsa-miR-4776-3p	82
hsa-miR-4776-5p	97
hsa-miR-4777-3p	282
hsa-miR-4778-3p	140
hsa-miR-4778-5p	638
hsa-miR-4779	64
hsa-miR-4780	422
hsa-miR-4781-3p	468
hsa-miR-4781-5p	592
hsa-miR-4782-5p	1180
hsa-miR-4783-3p	168
hsa-miR-4783-5p	192
hsa-miR-4784	198
hsa-miR-4785	265
hsa-miR-4786-3p	70
hsa-miR-4786-5p	171
hsa-miR-4787-3p	253
hsa-miR-4787-5p	97
hsa-miR-4788	141
hsa-miR-4789-3p	247
hsa-miR-4789-5p	84
hsa-miR-4790-5p	110
hsa-miR-4791	123
hsa-miR-4792	256
hsa-miR-4793-3p	655
hsa-miR-4793-5p	307
hsa-miR-4794	32
hsa-miR-4795-3p	619
hsa-miR-4796-3p	212
hsa-miR-4796-5p	101
hsa-miR-4797-3p	58
hsa-miR-4798-3p	154
hsa-miR-4798-5p	799
hsa-miR-4800-3p	245
hsa-miR-4800-5p	492
hsa-miR-4801	428
hsa-miR-4802-3p	82
hsa-miR-4802-5p	95
hsa-miR-4803	391
hsa-miR-4804-3p	158
hsa-miR-4804-5p	158
hsa-miR-483-3p	714
hsa-miR-483-5p	1270
hsa-miR-484	1636
hsa-miR-485-3p	329
hsa-miR-485-5p	136
hsa-miR-486-3p	81510
hsa-miR-486-5p	130699
hsa-miR-487a-3p	72
hsa-miR-487a-5p	71
hsa-miR-487b-3p	35
hsa-miR-487b-5p	255
hsa-miR-488-3p	161
hsa-miR-488-5p	638
hsa-miR-489-3p	112
hsa-miR-489-5p	231
hsa-miR-490-3p	188
hsa-miR-490-5p	174
hsa-miR-491-3p	158
hsa-miR-491-5p	417
hsa-miR-492	131
hsa-miR-493-3p	80
hsa-miR-493-5p	261
hsa-miR-494-3p	345
hsa-miR-494-5p	147
hsa-miR-495-3p	164
hsa-miR-495-5p	94
hsa-miR-496	157
hsa-miR-497-3p	250
hsa-miR-497-5p	137
hsa-miR-498	174
hsa-miR-4999-3p	295
hsa-miR-4999-5p	149
hsa-miR-499a-3p	32
hsa-miR-499b-3p	56
hsa-miR-5000-3p	350
hsa-miR-5000-5p	259
hsa-miR-5001-3p	133
hsa-miR-5001-5p	509
hsa-miR-5002-3p	99
hsa-miR-5002-5p	314
hsa-miR-5003-3p	187
hsa-miR-5003-5p	183
hsa-miR-5004-3p	499
hsa-miR-5004-5p	54
hsa-miR-5006-3p	386
hsa-miR-5006-5p	216
hsa-miR-5007-3p	1101
hsa-miR-5007-5p	152
hsa-miR-5008-3p	231
hsa-miR-5008-5p	478
hsa-miR-5009-3p	182
hsa-miR-5009-5p	315
hsa-miR-500a-3p	146
hsa-miR-500b-3p	53
hsa-miR-501-3p	260
hsa-miR-501-5p	238
hsa-miR-5010-3p	141
hsa-miR-5010-5p	244
hsa-miR-5011-3p	101
hsa-miR-5011-5p	184
hsa-miR-502-3p	224
hsa-miR-502-5p	155
hsa-miR-503-3p	63
hsa-miR-503-5p	439
hsa-miR-504-3p	44
hsa-miR-504-5p	82
hsa-miR-5047	290
hsa-miR-505-3p	276
hsa-miR-505-5p	121
hsa-miR-506-3p	71
hsa-miR-506-5p	113
hsa-miR-507	142
hsa-miR-508-3p	191
hsa-miR-508-5p	249
hsa-miR-5087	429
hsa-miR-5088-3p	129
hsa-miR-5088-5p	300
hsa-miR-5089-3p	1212
hsa-miR-5089-5p	193
hsa-miR-509-3p	150
hsa-miR-509-5p	192
hsa-miR-5090	326
hsa-miR-5091	462
hsa-miR-5092	186
hsa-miR-5093	50
hsa-miR-5094	122
hsa-miR-5095	330
hsa-miR-5096	114
hsa-miR-510-3p	381
hsa-miR-510-5p	138
hsa-miR-5100	391
hsa-miR-511-3p	65
hsa-miR-511-5p	78
hsa-miR-512-3p	106
hsa-miR-512-5p	479
hsa-miR-513a-3p	201
hsa-miR-513a-5p	73
hsa-miR-513b-3p	471
hsa-miR-513b-5p	163
hsa-miR-513c-3p	103
hsa-miR-513c-5p	127
hsa-miR-514a-3p	125
hsa-miR-514a-5p	383
hsa-miR-514b-3p	89
hsa-miR-514b-5p	287
hsa-miR-515-3p	31
hsa-miR-515-5p	80
hsa-miR-516a-3p	92
hsa-miR-516a-5p	90
hsa-miR-516b-3p	223
hsa-miR-516b-5p	206
hsa-miR-517a-3p	191
hsa-miR-517b-3p	253
hsa-miR-5186	153
hsa-miR-5187-3p	219
hsa-miR-5187-5p	291
hsa-miR-5188	248
hsa-miR-5189-3p	598
hsa-miR-5189-5p	220
hsa-miR-518a-3p	523
hsa-miR-518b	410
hsa-miR-518c-3p	247
hsa-miR-518d-3p	216
hsa-miR-518e-3p	283
hsa-miR-518e-5p	53
hsa-miR-5190	130
hsa-miR-5191	2693
hsa-miR-5192	303
hsa-miR-5193	482
hsa-miR-5194	144
hsa-miR-5195-3p	230
hsa-miR-5195-5p	270
hsa-miR-5196-3p	298
hsa-miR-5196-5p	443
hsa-miR-5197-3p	186
hsa-miR-5197-5p	285
hsa-miR-519b-5p	61
hsa-miR-519c-3p	120
hsa-miR-519d-3p	69
hsa-miR-519d-5p	104
hsa-miR-519e-5p	158
hsa-miR-520a-3p	218
hsa-miR-520d-3p	121
hsa-miR-520e	187
hsa-miR-520f-5p	30
hsa-miR-520g-5p	238
hsa-miR-520h	170
hsa-miR-521	111
hsa-miR-523-3p	89
hsa-miR-524-3p	45
hsa-miR-524-5p	46
hsa-miR-525-3p	50
hsa-miR-532-3p	513
hsa-miR-532-5p	379
hsa-miR-539-3p	108
hsa-miR-541-3p	31
hsa-miR-541-5p	333
hsa-miR-542-3p	402
hsa-miR-542-5p	252
hsa-miR-543	229
hsa-miR-544a	169
hsa-miR-544b	128
hsa-miR-545-5p	150
hsa-miR-548-3p	81
hsa-miR-548a-3p	102
hsa-miR-548ab	322
hsa-miR-548ac	276
hsa-miR-548ad-3p	142
hsa-miR-548ad-5p	322
hsa-miR-548ae-3p	51
hsa-miR-548ag	96
hsa-miR-548ah-3p	47
hsa-miR-548al	92
hsa-miR-548ao-3p	84
hsa-miR-548ao-5p	213
hsa-miR-548ap-3p/548t-3p/548aa	267
hsa-miR-548ap-5p/548j-5p	107
hsa-miR-548ar-3p	71
hsa-miR-548as-3p	151
hsa-miR-548at-3p	32
hsa-miR-548at-5p	132
hsa-miR-548av-5p/548k	94
hsa-miR-548aw	103
hsa-miR-548ay-3p	165
hsa-miR-548az-5p	96
hsa-miR-548b-3p	107
hsa-miR-548b-5p	165
hsa-miR-548c-3p	94
hsa-miR-548d-3p	179
hsa-miR-548f-3p	602
hsa-miR-548f-5p	33
hsa-miR-548g-3p	49
hsa-miR-548h-5p	87
hsa-miR-548i	87
hsa-miR-548l	346
hsa-miR-548n	84
hsa-miR-548q	614
hsa-miR-548t-5p	264
hsa-miR-548v	120
hsa-miR-548w	172
hsa-miR-548y	46
hsa-miR-549a	202
hsa-miR-550a-3-5p	33
hsa-miR-550a-3p	58
hsa-miR-550a-5p	141
hsa-miR-550b-2-5p	188
hsa-miR-551a	166
hsa-miR-551b-3p	104
hsa-miR-551b-5p	253
hsa-miR-552-3p	68
hsa-miR-552-5p	102
hsa-miR-553	245
hsa-miR-554	198
hsa-miR-555	185
hsa-miR-556-3p	187
hsa-miR-556-5p	75
hsa-miR-557	158
hsa-miR-5571-3p	155
hsa-miR-5571-5p	93
hsa-miR-5572	194
hsa-miR-5579-3p	152
hsa-miR-5579-5p	36
hsa-miR-558	122
hsa-miR-5580-3p	185
hsa-miR-5580-5p	113
hsa-miR-5581-3p	112
hsa-miR-5581-5p	286
hsa-miR-5583-3p	162
hsa-miR-5583-5p	285
hsa-miR-5584-3p	190
hsa-miR-5584-5p	1944
hsa-miR-5585-3p	200
hsa-miR-5585-5p	123
hsa-miR-5586-3p	141
hsa-miR-5586-5p	749
hsa-miR-5587-3p	183
hsa-miR-5587-5p	148
hsa-miR-5588-5p	222
hsa-miR-5589-3p	42
hsa-miR-5589-5p	70
hsa-miR-5590-3p	91
hsa-miR-5590-5p	185
hsa-miR-5591-3p	46
hsa-miR-5591-5p	73
hsa-miR-561-3p	392
hsa-miR-561-5p	137
hsa-miR-562	135
hsa-miR-563	54
hsa-miR-564	36
hsa-miR-566	238
hsa-miR-567	186
hsa-miR-568	174
hsa-miR-5680	894
hsa-miR-5681a	168
hsa-miR-5681b	45
hsa-miR-5682	208
hsa-miR-5683	335
hsa-miR-5684	135
hsa-miR-5685	101
hsa-miR-5687	154
hsa-miR-5688	122
hsa-miR-5689	144
hsa-miR-569	187
hsa-miR-5690	172
hsa-miR-5691	201
hsa-miR-5692a	538
hsa-miR-5693	183
hsa-miR-5694	200
hsa-miR-5695	757
hsa-miR-5696	245
hsa-miR-5697	547
hsa-miR-5698	1693
hsa-miR-5699-3p	158
hsa-miR-5699-5p	342
hsa-miR-570-3p	132
hsa-miR-5700	221
hsa-miR-5701	260
hsa-miR-5702	316
hsa-miR-5703	386
hsa-miR-5704	260
hsa-miR-5705	123
hsa-miR-5706	138
hsa-miR-5707	131
hsa-miR-5708	81
hsa-miR-571	345
hsa-miR-572	262
hsa-miR-573	259
hsa-miR-5739	169
hsa-miR-574-3p	281
hsa-miR-574-5p	141
hsa-miR-575	203
hsa-miR-576-3p	748
hsa-miR-576-5p	413
hsa-miR-577	103
hsa-miR-578	207
hsa-miR-5787	140
hsa-miR-579-3p	216
hsa-miR-579-5p	109
hsa-miR-580-3p	227
hsa-miR-580-5p	248
hsa-miR-581	144
hsa-miR-582-3p	246
hsa-miR-582-5p	425
hsa-miR-583	48
hsa-miR-584-3p	132
hsa-miR-584-5p	1443
hsa-miR-585-3p	63
hsa-miR-585-5p	45
hsa-miR-586	114
hsa-miR-587	176
hsa-miR-588	203
hsa-miR-589-3p	151
hsa-miR-589-5p	472
hsa-miR-591	521
hsa-miR-592	198
hsa-miR-593-3p	117
hsa-miR-593-5p	233
hsa-miR-595	115
hsa-miR-596	208
hsa-miR-597-3p	181
hsa-miR-597-5p	228
hsa-miR-598-3p	595
hsa-miR-598-5p	336
hsa-miR-599	137
hsa-miR-601	233
hsa-miR-602	167
hsa-miR-604	210
hsa-miR-605-3p	115
hsa-miR-605-5p	172
hsa-miR-606	1112
hsa-miR-6068	265
hsa-miR-607	205
hsa-miR-6070	62
hsa-miR-6072	188
hsa-miR-6073	141
hsa-miR-6074	245
hsa-miR-6076	53
hsa-miR-6077	39
hsa-miR-6078	312
hsa-miR-6079	122
hsa-miR-608	266
hsa-miR-6080	52
hsa-miR-6081	105
hsa-miR-6082	479
hsa-miR-6083	10284
hsa-miR-6084	184
hsa-miR-6085	224
hsa-miR-6086	82
hsa-miR-6087	285
hsa-miR-6088	355
hsa-miR-6089	43
hsa-miR-609	93
hsa-miR-6090	349
hsa-miR-610	78
hsa-miR-611	111
hsa-miR-612	104
hsa-miR-6124	278
hsa-miR-6125	227
hsa-miR-6126	278
hsa-miR-6127	117
hsa-miR-6128	221
hsa-miR-6129	112
hsa-miR-613	195
hsa-miR-6130	176
hsa-miR-6131	120
hsa-miR-6132	176
hsa-miR-6133	290
hsa-miR-6134	124
hsa-miR-614	281
hsa-miR-615-3p	143
hsa-miR-615-5p	192
hsa-miR-616-3p	297
hsa-miR-616-5p	233
hsa-miR-6165	85
hsa-miR-617	201
hsa-miR-618	412
hsa-miR-619-3p	112
hsa-miR-619-5p	49
hsa-miR-620	76
hsa-miR-621	164
hsa-miR-622	446
hsa-miR-623	424
hsa-miR-624-3p	252
hsa-miR-624-5p	166
hsa-miR-625-3p	484
hsa-miR-625-5p	296
hsa-miR-626	1273
hsa-miR-627-3p	131
hsa-miR-627-5p	106
hsa-miR-628-3p	343
hsa-miR-628-5p	116
hsa-miR-629-3p	158
hsa-miR-629-5p	650
hsa-miR-630	107
hsa-miR-631	263
hsa-miR-632	223
hsa-miR-633	146
hsa-miR-634	115
hsa-miR-635	284
hsa-miR-636	141
hsa-miR-637	214
hsa-miR-638	248
hsa-miR-639	299
hsa-miR-640	2118
hsa-miR-641	406
hsa-miR-642a-5p	129
hsa-miR-642b-5p	56
hsa-miR-643	131
hsa-miR-644a	202
hsa-miR-646	132
hsa-miR-647	164
hsa-miR-649	142
hsa-miR-6499-3p	74
hsa-miR-6499-5p	76
hsa-miR-650	121
hsa-miR-6500-3p	130
hsa-miR-6500-5p	119
hsa-miR-6501-3p	350
hsa-miR-6501-5p	276
hsa-miR-6502-3p	95
hsa-miR-6502-5p	174
hsa-miR-6503-3p	82
hsa-miR-6503-5p	111
hsa-miR-6504-3p	198
hsa-miR-6505-3p	174
hsa-miR-6505-5p	127
hsa-miR-6506-3p	96
hsa-miR-6506-5p	100
hsa-miR-6507-3p	70
hsa-miR-6507-5p	652
hsa-miR-6508-5p	70
hsa-miR-6509-3p	375
hsa-miR-651-3p	141
hsa-miR-651-5p	113
hsa-miR-6510-3p	147
hsa-miR-6510-5p	173
hsa-miR-6511a-3p	72
hsa-miR-6511a-5p	104
hsa-miR-6511b-3p	162
hsa-miR-6511b-5p	101
hsa-miR-6512-3p	276
hsa-miR-6512-5p	92
hsa-miR-6513-3p	386
hsa-miR-6513-5p	172
hsa-miR-6514-3p	505
hsa-miR-6514-5p	633
hsa-miR-6515-3p	133
hsa-miR-6515-5p	322
hsa-miR-6516-3p	108
hsa-miR-6516-5p	121
hsa-miR-652-3p	234
hsa-miR-652-5p	54
hsa-miR-653-3p	245
hsa-miR-653-5p	146
hsa-miR-654-3p	452
hsa-miR-654-5p	171
hsa-miR-655-3p	155
hsa-miR-655-5p	31
hsa-miR-656-3p	161
hsa-miR-656-5p	114
hsa-miR-657	223
hsa-miR-658	355
hsa-miR-659-3p	38
hsa-miR-659-5p	231
hsa-miR-660-3p	194
hsa-miR-660-5p	560
hsa-miR-661	60
hsa-miR-662	1088
hsa-miR-663a	135
hsa-miR-663b	140
hsa-miR-664a-3p	548
hsa-miR-664a-5p	504
hsa-miR-664b-3p	90
hsa-miR-664b-5p	254
hsa-miR-665	57
hsa-miR-668-3p	411
hsa-miR-668-5p	30
hsa-miR-670-3p	95
hsa-miR-670-5p	378
hsa-miR-671-3p	189
hsa-miR-671-5p	262
hsa-miR-6715a-3p	56
hsa-miR-6715b-3p	104
hsa-miR-6715b-5p	465
hsa-miR-6716-3p	226
hsa-miR-6716-5p	266
hsa-miR-6717-5p	674
hsa-miR-6718-5p	170
hsa-miR-6719-3p	85
hsa-miR-6720-3p	154
hsa-miR-6720-5p	282
hsa-miR-6721-5p	342
hsa-miR-6722-3p	123
hsa-miR-6722-5p	160
hsa-miR-6723-5p	78
hsa-miR-6724-5p	172
hsa-miR-6726-3p	202
hsa-miR-6726-5p	61
hsa-miR-6727-3p	551
hsa-miR-6727-5p	99
hsa-miR-6728-5p	1005
hsa-miR-6729-3p	645
hsa-miR-6729-5p	231
hsa-miR-6730-3p	48
hsa-miR-6730-5p	290
hsa-miR-6731-3p	684
hsa-miR-6731-5p	308
hsa-miR-6732-3p	347
hsa-miR-6733-3p	198
hsa-miR-6733-5p	133
hsa-miR-6734-3p	152
hsa-miR-6734-5p	562
hsa-miR-6735-3p	245
hsa-miR-6735-5p	126
hsa-miR-6736-3p	75
hsa-miR-6736-5p	72
hsa-miR-6737-3p	365
hsa-miR-6737-5p	931
hsa-miR-6738-3p	71
hsa-miR-6738-5p	375
hsa-miR-6739-3p	54
hsa-miR-6739-5p	167
hsa-miR-6740-5p	143
hsa-miR-6741-3p	220
hsa-miR-6741-5p	134
hsa-miR-6742-3p	88
hsa-miR-6742-5p	404
hsa-miR-6743-3p	312
hsa-miR-6743-5p	349
hsa-miR-6744-3p	84
hsa-miR-6744-5p	92
hsa-miR-6745	237
hsa-miR-6746-3p	365
hsa-miR-6746-5p	212
hsa-miR-6747-3p	185
hsa-miR-6747-5p	318
hsa-miR-6748-3p	225
hsa-miR-6748-5p	956
hsa-miR-6749-3p	72
hsa-miR-6749-5p	465
hsa-miR-675-3p	145
hsa-miR-675-5p	147
hsa-miR-6750-3p	117
hsa-miR-6750-5p	91
hsa-miR-6751-5p	165
hsa-miR-6752-3p	653
hsa-miR-6752-5p	302
hsa-miR-6754-3p	414
hsa-miR-6754-5p	233
hsa-miR-6755-3p	47
hsa-miR-6755-5p	168
hsa-miR-6756-3p	534
hsa-miR-6756-5p	607
hsa-miR-6757-5p	311
hsa-miR-6758-3p	242
hsa-miR-6758-5p	318
hsa-miR-6759-3p	223
hsa-miR-6759-5p	92
hsa-miR-676-3p	332
hsa-miR-676-5p	330
hsa-miR-6760-3p	224
hsa-miR-6760-5p	139
hsa-miR-6761-3p	198
hsa-miR-6761-5p	97
hsa-miR-6762-3p	128
hsa-miR-6762-5p	101
hsa-miR-6763-3p	81
hsa-miR-6763-5p	118
hsa-miR-6764-3p	188
hsa-miR-6764-5p	132
hsa-miR-6765-3p	133
hsa-miR-6765-5p	82
hsa-miR-6766-3p	137
hsa-miR-6766-5p	302
hsa-miR-6767-3p	192
hsa-miR-6767-5p	414
hsa-miR-6768-3p	60
hsa-miR-6768-5p	185
hsa-miR-6769a-3p	47
hsa-miR-6769a-5p	287
hsa-miR-6769b-3p	112
hsa-miR-6769b-5p	103
hsa-miR-6770-3p	181
hsa-miR-6770-5p	35
hsa-miR-6771-3p	196
hsa-miR-6771-5p	90
hsa-miR-6772-3p	168
hsa-miR-6772-5p	150
hsa-miR-6773-3p	39
hsa-miR-6773-5p	61
hsa-miR-6774-3p	42
hsa-miR-6774-5p	99
hsa-miR-6775-3p	166
hsa-miR-6775-5p	176
hsa-miR-6776-3p	210
hsa-miR-6776-5p	33
hsa-miR-6777-5p	242
hsa-miR-6778-3p	126
hsa-miR-6778-5p	110
hsa-miR-6779-3p	251
hsa-miR-6779-5p	540
hsa-miR-6780a-3p	69
hsa-miR-6780a-5p	143
hsa-miR-6780b-3p	324
hsa-miR-6780b-5p	389
hsa-miR-6781-3p	129
hsa-miR-6781-5p	261
hsa-miR-6782-5p	306
hsa-miR-6783-3p	49
hsa-miR-6783-5p	240
hsa-miR-6784-3p	704
hsa-miR-6784-5p	49
hsa-miR-6785-3p	292
hsa-miR-6785-5p	1259
hsa-miR-6786-3p	464
hsa-miR-6786-5p	411
hsa-miR-6787-3p	72
hsa-miR-6787-5p	244
hsa-miR-6788-3p	281
hsa-miR-6788-5p	108
hsa-miR-6789-3p	69
hsa-miR-6789-5p	237
hsa-miR-6790-3p	183
hsa-miR-6790-5p	749
hsa-miR-6791-3p	86
hsa-miR-6791-5p	125
hsa-miR-6792-3p	232
hsa-miR-6792-5p	154
hsa-miR-6793-3p	164
hsa-miR-6793-5p	525
hsa-miR-6794-3p	509
hsa-miR-6794-5p	95
hsa-miR-6795-3p	70
hsa-miR-6795-5p	168
hsa-miR-6796-3p	191
hsa-miR-6796-5p	264
hsa-miR-6797-3p	429
hsa-miR-6797-5p	723
hsa-miR-6798-3p	146
hsa-miR-6798-5p	52
hsa-miR-6799-5p	70
hsa-miR-6800-3p	110
hsa-miR-6800-5p	516
hsa-miR-6801-3p	525
hsa-miR-6801-5p	240
hsa-miR-6802-3p	177
hsa-miR-6802-5p	380
hsa-miR-6803-3p	142
hsa-miR-6803-5p	139
hsa-miR-6804-3p	58
hsa-miR-6804-5p	73
hsa-miR-6805-3p	184
hsa-miR-6805-5p	328
hsa-miR-6806-3p	298
hsa-miR-6806-5p	31
hsa-miR-6807-3p	106
hsa-miR-6807-5p	93
hsa-miR-6808-3p	63
hsa-miR-6808-5p	471
hsa-miR-6809-3p	197
hsa-miR-6809-5p	290
hsa-miR-6810-3p	81
hsa-miR-6810-5p	70
hsa-miR-6811-3p	506
hsa-miR-6811-5p	265
hsa-miR-6812-3p	157
hsa-miR-6812-5p	157
hsa-miR-6813-3p	95
hsa-miR-6813-5p	217
hsa-miR-6814-3p	175
hsa-miR-6814-5p	72
hsa-miR-6815-3p	278
hsa-miR-6815-5p	243
hsa-miR-6816-3p	97
hsa-miR-6816-5p	30
hsa-miR-6817-3p	73
hsa-miR-6817-5p	139
[truncated: 330 more rows]
