# Supplementary material for: High-Throughput Sequencing of Circulating MicroRNAs in Plasma and Serum during Pregnancy Progression
Source: Life (Basel). 2021 Oct 8;11(10):1055. doi: 10.3390/life11101055 (PMC8539647; doi:10.3390/life11101055)
Supplement: Supplementary file 1 [file life-11-01055-s001.zip › Additional file 2.xlsx]

## Sheet: Table S4 miRNA_list_Serum_1
Additional file 2: Table S4. The number reads that mapped to miRNA genes for serum samples taken from women without gestation complications at first trimester of pregnancy
miRNA	Number of reads, n
hsa-let-7a-2-3p	173
hsa-let-7a-3p	271
hsa-let-7a-5p	32377
hsa-let-7b-3p	422
hsa-let-7b-5p	126397
hsa-let-7c-3p	212
hsa-let-7c-5p	1337
hsa-let-7d-3p	1327
hsa-let-7d-5p	1216
hsa-let-7e-3p	37
hsa-let-7e-5p	853
hsa-let-7f-1-3p	105
hsa-let-7f-2-3p	146
hsa-let-7f-5p	16139
hsa-let-7g-3p	34
hsa-let-7g-5p	2853
hsa-let-7i-3p	35
hsa-let-7i-5p	22733
hsa-miR-1-3p	151
hsa-miR-100-3p	67
hsa-miR-100-5p	284
hsa-miR-101-3p	795
hsa-miR-101-5p	173
hsa-miR-103a-3p	1170
hsa-miR-103b	847
hsa-miR-105-3p	336
hsa-miR-105-5p	300
hsa-miR-106a-3p	270
hsa-miR-106a-5p	69
hsa-miR-106b-3p	1228
hsa-miR-106b-5p	596
hsa-miR-107	1345
hsa-miR-10a-3p	78
hsa-miR-10a-5p	358
hsa-miR-10b-3p	599
hsa-miR-10b-5p	303
hsa-miR-1178-3p	207
hsa-miR-1179	158
hsa-miR-1180-3p	278
hsa-miR-1180-5p	139
hsa-miR-1181	290
hsa-miR-1182	100
hsa-miR-1183	116
hsa-miR-1184	164
hsa-miR-1185-1-3p	89
hsa-miR-1193	180
hsa-miR-1197	36
hsa-miR-1199-3p	48
hsa-miR-1199-5p	236
hsa-miR-1200	153
hsa-miR-1203	246
hsa-miR-1204	58
hsa-miR-1205	51
hsa-miR-1207-5p	39
hsa-miR-1208	96
hsa-miR-122-3p	32
hsa-miR-122-5p	20248
hsa-miR-1224-3p	152
hsa-miR-1224-5p	253
hsa-miR-1225-3p	119
hsa-miR-1225-5p	64
hsa-miR-1226-5p	76
hsa-miR-1227-3p	99
hsa-miR-1228-5p	31
hsa-miR-1229-3p	83
hsa-miR-1229-5p	183
hsa-miR-1231	121
hsa-miR-1233-5p	74
hsa-miR-1236-3p	51
hsa-miR-1236-5p	188
hsa-miR-1237-3p	158
hsa-miR-1237-5p	160
hsa-miR-1238-3p	37
hsa-miR-1238-5p	55
hsa-miR-124-3p	34
hsa-miR-124-5p	236
hsa-miR-1243	88
hsa-miR-1244	474
hsa-miR-1245a	30
hsa-miR-1245b-3p	49
hsa-miR-1246	360
hsa-miR-1247-3p	378
hsa-miR-1247-5p	185
hsa-miR-1248	127
hsa-miR-1249-3p	258
hsa-miR-1249-5p	71
hsa-miR-1250-3p	177
hsa-miR-1250-5p	117
hsa-miR-1251-3p	163
hsa-miR-1251-5p	88
hsa-miR-1252-3p	89
hsa-miR-1252-5p	179
hsa-miR-1253	251
hsa-miR-1254	133
hsa-miR-1255a	172
hsa-miR-1255b-5p	101
hsa-miR-1256	67
hsa-miR-1257	77
hsa-miR-1258	139
hsa-miR-125a-3p	101
hsa-miR-125a-5p	1898
hsa-miR-125b-1-3p	118
hsa-miR-125b-2-3p	81
hsa-miR-125b-5p	483
hsa-miR-126-3p	3570
hsa-miR-126-5p	615
hsa-miR-1260a	189
hsa-miR-1260b	309
hsa-miR-1261	75
hsa-miR-1262	259
hsa-miR-1263	36
hsa-miR-1265	228
hsa-miR-1266-5p	925
hsa-miR-1267	190
hsa-miR-1268a	203
hsa-miR-1268b	112
hsa-miR-1269a	111
hsa-miR-127-3p	441
hsa-miR-127-5p	76
hsa-miR-1270	398
hsa-miR-1272	115
hsa-miR-1273a	44
hsa-miR-1273c	100
hsa-miR-1273d	84
hsa-miR-1273e	51
hsa-miR-1273f	98
hsa-miR-1273g-3p	88
hsa-miR-1273g-5p	69
hsa-miR-1273h-3p	106
hsa-miR-1273h-5p	91
hsa-miR-1276	713
hsa-miR-1278	31
hsa-miR-128-1-5p	163
hsa-miR-128-2-5p	124
hsa-miR-128-3p	440
hsa-miR-1281	121
hsa-miR-1283	152
hsa-miR-1284	68
hsa-miR-1285-3p	35
hsa-miR-1286	67
hsa-miR-1287-3p	948
hsa-miR-1287-5p	254
hsa-miR-1288-3p	165
hsa-miR-1288-5p	168
hsa-miR-1289	75
hsa-miR-129-5p	206
hsa-miR-1290	394
hsa-miR-1291	109
hsa-miR-1292-3p	154
hsa-miR-1292-5p	216
hsa-miR-1293	195
hsa-miR-1294	204
hsa-miR-1295a	225
hsa-miR-1295b-3p	144
hsa-miR-1296-3p	87
hsa-miR-1298-3p	57
hsa-miR-1298-5p	383
hsa-miR-1299	153
hsa-miR-1301-3p	147
hsa-miR-1302	91
hsa-miR-1303	146
hsa-miR-1304-3p	193
hsa-miR-1304-5p	144
hsa-miR-1305	64
hsa-miR-1306-3p	165
hsa-miR-1306-5p	510
hsa-miR-1307-3p	1776
hsa-miR-1307-5p	132
hsa-miR-130a-3p	200
hsa-miR-130a-5p	277
hsa-miR-130b-3p	520
hsa-miR-130b-5p	350
hsa-miR-132-3p	61
hsa-miR-132-5p	229
hsa-miR-1322	173
hsa-miR-1324	103
hsa-miR-133a-3p	49
hsa-miR-133a-5p	70
hsa-miR-133b	51
hsa-miR-134-3p	377
hsa-miR-134-5p	292
hsa-miR-1343-3p	152
hsa-miR-135a-3p	167
hsa-miR-135a-5p	56
hsa-miR-135b-3p	369
hsa-miR-135b-5p	169
hsa-miR-136-3p	132
hsa-miR-136-5p	165
hsa-miR-137	320
hsa-miR-138-1-3p	233
hsa-miR-138-2-3p	311
hsa-miR-138-5p	513
hsa-miR-139-3p	557
hsa-miR-139-5p	330
hsa-miR-140-3p	1131
hsa-miR-140-5p	167
hsa-miR-141-3p	40
hsa-miR-141-5p	859
hsa-miR-142-3p	5716
hsa-miR-142-5p	1134
hsa-miR-143-3p	1739
hsa-miR-143-5p	123
hsa-miR-144-3p	103
hsa-miR-144-5p	122
hsa-miR-145-5p	136
hsa-miR-1468-3p	35
hsa-miR-1468-5p	155
hsa-miR-1469	35
hsa-miR-146a-3p	110
hsa-miR-146a-5p	2000
hsa-miR-146b-3p	133
hsa-miR-146b-5p	494
hsa-miR-1470	49
hsa-miR-1471	132
hsa-miR-147b	97
hsa-miR-148a-3p	2805
hsa-miR-148a-5p	592
hsa-miR-148b-3p	818
hsa-miR-148b-5p	157
hsa-miR-149-3p	123
hsa-miR-149-5p	109
hsa-miR-150-3p	44
hsa-miR-150-5p	1981
hsa-miR-151a-3p	1656
hsa-miR-151b/151a-5p	115
hsa-miR-152-3p	104
hsa-miR-152-5p	500
hsa-miR-153-3p	46
hsa-miR-1537-3p	33
hsa-miR-1539	103
hsa-miR-154-3p	43
hsa-miR-154-5p	99
hsa-miR-155-3p	56
hsa-miR-155-5p	849
hsa-miR-1587	55
hsa-miR-15a-5p	316
hsa-miR-15b-3p	216
hsa-miR-15b-5p	430
hsa-miR-16-1-3p	175
hsa-miR-16-2-3p	566
hsa-miR-16-5p	114607
hsa-miR-17-3p	57
hsa-miR-17-5p	174
hsa-miR-181a-2-3p	409
hsa-miR-181a-3p	674
hsa-miR-181a-5p	627
hsa-miR-181b-2-3p	133
hsa-miR-181b-3p	118
hsa-miR-181b-5p	271
hsa-miR-181c-3p	631
hsa-miR-181c-5p	591
hsa-miR-181d-3p	302
hsa-miR-181d-5p	177
hsa-miR-182-3p	54
hsa-miR-182-5p	427
hsa-miR-1825	39
hsa-miR-1827	278
hsa-miR-183-3p	145
hsa-miR-183-5p	402
hsa-miR-184	335
hsa-miR-185-3p	235
hsa-miR-185-5p	503
hsa-miR-186-3p	71
hsa-miR-186-5p	208
hsa-miR-187-3p	127
hsa-miR-187-5p	129
hsa-miR-188-3p	66
hsa-miR-188-5p	66
hsa-miR-18a-3p	126
hsa-miR-18a-5p	422
hsa-miR-18b-5p	117
hsa-miR-1908-3p	150
hsa-miR-1908-5p	353
hsa-miR-1909-3p	41
hsa-miR-1909-5p	56
hsa-miR-190a-5p	176
hsa-miR-190b	166
hsa-miR-191-3p	191
hsa-miR-191-5p	2543
hsa-miR-1910-5p	298
hsa-miR-1911-3p	140
hsa-miR-1911-5p	79
hsa-miR-1913	73
hsa-miR-1914-3p	139
hsa-miR-1914-5p	219
hsa-miR-1915-3p	139
hsa-miR-192-3p	164
hsa-miR-192-5p	385
hsa-miR-193a-3p	114
hsa-miR-193a-5p	681
hsa-miR-193b-3p	348
hsa-miR-193b-5p	252
hsa-miR-194-5p	189
hsa-miR-195-3p	30
hsa-miR-195-5p	210
hsa-miR-196a-3p	283
hsa-miR-196a-5p	358
hsa-miR-196b-3p	238
hsa-miR-196b-5p	430
hsa-miR-197-3p	2286
hsa-miR-197-5p	116
hsa-miR-1976	191
hsa-miR-198	155
hsa-miR-199a-3p	1327
hsa-miR-199a-5p	79
hsa-miR-199b-3p	320
hsa-miR-199b-5p	149
hsa-miR-19a-3p	102
hsa-miR-19a-5p	42
hsa-miR-19b-2-5p	44
hsa-miR-19b-3p	311
hsa-miR-200a-5p	114
hsa-miR-200b-3p	42
hsa-miR-200b-5p	86
hsa-miR-200c-3p	213
hsa-miR-200c-5p	193
hsa-miR-202-3p	73
hsa-miR-203a-3p	1201
hsa-miR-203a-5p	100
hsa-miR-203b-3p	218
hsa-miR-203b-5p	333
hsa-miR-204-3p	107
hsa-miR-205-3p	109
hsa-miR-205-5p	231
hsa-miR-2052	32
hsa-miR-2053	62
hsa-miR-2054	48
hsa-miR-206	259
hsa-miR-208a-3p	114
hsa-miR-208a-5p	85
hsa-miR-208b-3p	357
hsa-miR-208b-5p	42
hsa-miR-20a-3p	592
hsa-miR-20a-5p	223
hsa-miR-20b-5p	139
hsa-miR-21-3p	166
hsa-miR-21-5p	2563
hsa-miR-210-3p	125
hsa-miR-210-5p	38
hsa-miR-211-3p	189
hsa-miR-211-5p	263
hsa-miR-2110	238
hsa-miR-2113	176
hsa-miR-2114-3p	136
hsa-miR-2114-5p	329
hsa-miR-2115-3p	472
hsa-miR-2115-5p	218
hsa-miR-2116-3p	182
hsa-miR-2116-5p	171
hsa-miR-2117	78
hsa-miR-212-3p	109
hsa-miR-212-5p	92
hsa-miR-214-3p	116
hsa-miR-215-5p	150
hsa-miR-216a-3p	47
hsa-miR-216a-5p	78
hsa-miR-216b-3p	103
hsa-miR-216b-5p	32
hsa-miR-217	121
hsa-miR-218-1-3p	121
hsa-miR-218-2-3p	248
hsa-miR-218-5p	106
hsa-miR-219a-1-3p	296
hsa-miR-219a-2-3p	70
hsa-miR-219a-5p	136
hsa-miR-219b-3p	36
hsa-miR-219b-5p	500
hsa-miR-22-3p	249
hsa-miR-22-5p	173
hsa-miR-221-3p	978
hsa-miR-221-5p	75
hsa-miR-222-3p	195
hsa-miR-222-5p	71
hsa-miR-223-3p	16403
hsa-miR-223-5p	548
hsa-miR-224-5p	189
hsa-miR-2276-3p	381
hsa-miR-2277-3p	88
hsa-miR-2277-5p	31
hsa-miR-2355-3p	66
hsa-miR-2355-5p	243
hsa-miR-2392	82
hsa-miR-23a-3p	795
hsa-miR-23a-5p	261
hsa-miR-23b-3p	176
hsa-miR-23b-5p	31
hsa-miR-23c	36
hsa-miR-24-1-5p	123
hsa-miR-24-2-5p	106
hsa-miR-24-3p	744
hsa-miR-2467-5p	42
hsa-miR-25-3p	7167
hsa-miR-25-5p	90
hsa-miR-2681-3p	60
hsa-miR-2681-5p	41
hsa-miR-2682-5p	188
hsa-miR-26a-2-3p	127
hsa-miR-26a-5p	1283
hsa-miR-26b-3p	135
hsa-miR-26b-5p	1953
hsa-miR-27a-3p	176
hsa-miR-27b-3p	519
hsa-miR-27b-5p	56
hsa-miR-28-3p	375
hsa-miR-28-5p	54
hsa-miR-2861	78
hsa-miR-2909	211
hsa-miR-296-3p	392
hsa-miR-296-5p	139
hsa-miR-298	124
hsa-miR-299-3p	66
hsa-miR-299-5p	328
hsa-miR-29a-3p	1278
hsa-miR-29a-5p	64
hsa-miR-29b-1-5p	120
hsa-miR-29b-2-5p	64
hsa-miR-29b-3p	202
hsa-miR-29c-3p	345
hsa-miR-29c-5p	646
hsa-miR-300	117
hsa-miR-301a-3p	73
hsa-miR-301b-3p	85
hsa-miR-301b-5p	67
hsa-miR-302a-3p	45
hsa-miR-302a-5p	137
hsa-miR-302b-5p	498
hsa-miR-302c-3p	161
hsa-miR-302d-3p	672
hsa-miR-3064-3p	159
hsa-miR-3064-5p	139
hsa-miR-30a-5p	312
hsa-miR-30b-3p	155
hsa-miR-30b-5p	114
hsa-miR-30c-1-3p	222
hsa-miR-30c-5p	221
hsa-miR-30d-3p	102
hsa-miR-30d-5p	9457
hsa-miR-30e-3p	361
hsa-miR-30e-5p	1145
hsa-miR-31-3p	301
hsa-miR-31-5p	136
hsa-miR-3115	625
hsa-miR-3116	120
hsa-miR-3117-5p	98
hsa-miR-3118	207
hsa-miR-3119	33
hsa-miR-3120-3p	118
hsa-miR-3121-3p	30
hsa-miR-3121-5p	70
hsa-miR-3122	136
hsa-miR-3123	163
hsa-miR-3124-3p	118
hsa-miR-3124-5p	259
hsa-miR-3125	140
hsa-miR-3126-3p	423
hsa-miR-3126-5p	169
hsa-miR-3127-3p	88
hsa-miR-3127-5p	241
hsa-miR-3128	147
hsa-miR-3129-3p	56
hsa-miR-3129-5p	261
hsa-miR-3130-3p	365
hsa-miR-3130-5p	2156
hsa-miR-3131	281
hsa-miR-3132	136
hsa-miR-3133	115
hsa-miR-3134	68
hsa-miR-3135b	229
hsa-miR-3136-3p	114
hsa-miR-3136-5p	114
hsa-miR-3137	79
hsa-miR-3138	195
hsa-miR-3139	46
hsa-miR-3140-3p	75
hsa-miR-3140-5p	37
hsa-miR-3141	281
hsa-miR-3142	131
hsa-miR-3143	101
hsa-miR-3144-3p	182
hsa-miR-3144-5p	418
hsa-miR-3145-3p	145
hsa-miR-3145-5p	206
hsa-miR-3146	226
hsa-miR-3147	184
hsa-miR-3148	86
hsa-miR-3149	177
hsa-miR-3150b-3p	191
hsa-miR-3151-3p	142
hsa-miR-3151-5p	1187
hsa-miR-3152-3p	66
hsa-miR-3152-5p	193
hsa-miR-3153	167
hsa-miR-3154	109
hsa-miR-3155a	129
hsa-miR-3156-3p	58
hsa-miR-3156-5p	33
hsa-miR-3157-3p	42
hsa-miR-3157-5p	107
hsa-miR-3158-3p	102
hsa-miR-3159	52
hsa-miR-3160-3p	35
hsa-miR-3161	186
hsa-miR-3162-3p	225
hsa-miR-3162-5p	294
hsa-miR-3163	150
hsa-miR-3164	41
hsa-miR-3165	123
hsa-miR-3166	95
hsa-miR-3167	70
hsa-miR-3168	549
hsa-miR-3169	269
hsa-miR-3170	192
hsa-miR-3171	114
hsa-miR-3173-5p	155
hsa-miR-3174	73
hsa-miR-3175	62
hsa-miR-3176	80
hsa-miR-3177-3p	35
hsa-miR-3178	243
hsa-miR-3179	86
hsa-miR-3180	41
hsa-miR-3180-5p	256
hsa-miR-3181	68
hsa-miR-3182	572
hsa-miR-3183	101
hsa-miR-3185	115
hsa-miR-3186-3p	177
hsa-miR-3186-5p	30
hsa-miR-3187-3p	64
hsa-miR-3188	78
hsa-miR-3189-3p	162
hsa-miR-3190-5p	143
hsa-miR-3191-3p	125
hsa-miR-3191-5p	57
hsa-miR-3192-3p	383
hsa-miR-3192-5p	236
hsa-miR-3193	247
hsa-miR-3194-3p	452
hsa-miR-3195	102
hsa-miR-3197	152
hsa-miR-3198	121
hsa-miR-3199	295
hsa-miR-32-5p	65
hsa-miR-3200-3p	257
hsa-miR-3200-5p	61
hsa-miR-3201	137
hsa-miR-3202	101
hsa-miR-320a	2147
hsa-miR-320b	544
hsa-miR-320c	574
hsa-miR-320d	224
hsa-miR-320e	180
hsa-miR-323a-3p	89
hsa-miR-323a-5p	279
hsa-miR-323b-3p	75
hsa-miR-323b-5p	240
hsa-miR-324-3p	268
hsa-miR-324-5p	371
hsa-miR-325	120
hsa-miR-326	211
hsa-miR-328-3p	1424
hsa-miR-328-5p	254
hsa-miR-329-3p	63
hsa-miR-329-5p	143
hsa-miR-330-5p	81
hsa-miR-331-3p	75
hsa-miR-331-5p	124
hsa-miR-335-3p	62
hsa-miR-335-5p	479
hsa-miR-337-5p	104
hsa-miR-338-3p	316
hsa-miR-338-5p	64
hsa-miR-339-3p	287
hsa-miR-339-5p	531
hsa-miR-33a-3p	120
hsa-miR-33a-5p	213
hsa-miR-33b-5p	64
hsa-miR-340-5p	108
hsa-miR-342-3p	2159
hsa-miR-342-5p	173
hsa-miR-345-3p	33
hsa-miR-345-5p	311
hsa-miR-346	130
hsa-miR-34a-3p	33
hsa-miR-34a-5p	241
hsa-miR-34b-3p	312
hsa-miR-34b-5p	55
hsa-miR-34c-3p	279
hsa-miR-34c-5p	49
hsa-miR-3529-5p	80
hsa-miR-3605-3p	327
hsa-miR-3605-5p	177
hsa-miR-3606-3p	92
hsa-miR-3607-3p	144
hsa-miR-3607-5p	79
hsa-miR-3609	618
hsa-miR-361-3p	375
hsa-miR-361-5p	322
hsa-miR-3610	147
hsa-miR-3611	124
hsa-miR-3612	225
hsa-miR-3613-3p	774
hsa-miR-3613-5p	304
hsa-miR-3614-3p	202
hsa-miR-3614-5p	292
hsa-miR-3615	1813
hsa-miR-3616-3p	94
hsa-miR-3617-3p	510
hsa-miR-3617-5p	48
hsa-miR-3618	124
hsa-miR-3619-3p	123
hsa-miR-3619-5p	296
hsa-miR-362-3p	177
hsa-miR-362-5p	143
hsa-miR-3620-3p	243
hsa-miR-3620-5p	54
hsa-miR-3621	80
hsa-miR-3622a-3p	153
hsa-miR-3622a-5p	46
hsa-miR-3622b-3p	138
hsa-miR-363-3p	189
hsa-miR-363-5p	729
hsa-miR-3646	162
hsa-miR-3648	93
hsa-miR-3649	369
hsa-miR-3651	170
hsa-miR-3652	157
hsa-miR-3653-3p	509
hsa-miR-3653-5p	1367
hsa-miR-3654	241
hsa-miR-3655	117
hsa-miR-3656	88
hsa-miR-3659	65
hsa-miR-365a-3p	33
hsa-miR-365a-5p	188
hsa-miR-365b-3p	780
hsa-miR-3660	52
hsa-miR-3661	105
hsa-miR-3662	272
hsa-miR-3663-3p	158
hsa-miR-3663-5p	202
hsa-miR-3664-5p	45
hsa-miR-3666	333
hsa-miR-3667-3p	256
hsa-miR-3667-5p	32
hsa-miR-3668	131
hsa-miR-3670	137
hsa-miR-3672	53
hsa-miR-3674	297
hsa-miR-3675-3p	351
hsa-miR-3675-5p	61
hsa-miR-3677-3p	33
hsa-miR-3677-5p	96
hsa-miR-3679-3p	112
hsa-miR-3679-5p	119
hsa-miR-3680-3p	106
hsa-miR-3680-5p	115
hsa-miR-3681-3p	125
hsa-miR-3681-5p	41
hsa-miR-3682-3p	103
hsa-miR-3683	295
hsa-miR-3684	124
hsa-miR-3685	131
hsa-miR-3686	48
hsa-miR-3687	54
hsa-miR-3689b-3p	204
hsa-miR-3689d	137
hsa-miR-369-3p	87
hsa-miR-369-5p	79
hsa-miR-3690	199
hsa-miR-3691-3p	284
hsa-miR-3691-5p	108
hsa-miR-3692-3p	87
hsa-miR-3692-5p	113
hsa-miR-370-3p	442
hsa-miR-3713	89
hsa-miR-371b-5p	107
hsa-miR-372-3p	107
hsa-miR-372-5p	55
hsa-miR-373-3p	130
hsa-miR-374a-3p	167
hsa-miR-374a-5p	161
hsa-miR-374b-3p	72
hsa-miR-374c-5p	69
hsa-miR-375	394
hsa-miR-376a-5p	122
hsa-miR-376b-5p	139
hsa-miR-376c-3p	65
hsa-miR-377-5p	40
hsa-miR-378a-3p	122
hsa-miR-378a-5p	229
hsa-miR-378c	105
hsa-miR-378d	112
hsa-miR-378e	80
hsa-miR-378f	108
hsa-miR-378g	146
hsa-miR-378h	46
hsa-miR-378i	76
hsa-miR-378j	85
hsa-miR-379-3p	31
hsa-miR-379-5p	223
hsa-miR-380-5p	81
hsa-miR-382-3p	64
hsa-miR-382-5p	577
hsa-miR-383-3p	168
hsa-miR-383-5p	86
hsa-miR-384	264
hsa-miR-3907	248
hsa-miR-3908	156
hsa-miR-3909	51
hsa-miR-3910	139
hsa-miR-3912-5p	195
hsa-miR-3913-3p	247
hsa-miR-3914	176
hsa-miR-3915	292
hsa-miR-3916	178
hsa-miR-3917	66
hsa-miR-3919	95
hsa-miR-3920	153
hsa-miR-3922-3p	108
hsa-miR-3922-5p	107
hsa-miR-3923	159
hsa-miR-3925-3p	41
hsa-miR-3925-5p	117
hsa-miR-3927-3p	160
hsa-miR-3927-5p	40
hsa-miR-3928-3p	179
hsa-miR-3928-5p	105
hsa-miR-3934-3p	105
hsa-miR-3934-5p	191
hsa-miR-3935	46
hsa-miR-3936	170
hsa-miR-3937	60
hsa-miR-3938	141
hsa-miR-3939	130
hsa-miR-3940-3p	240
hsa-miR-3940-5p	261
hsa-miR-3941	136
hsa-miR-3942-3p	351
hsa-miR-3942-5p	80
hsa-miR-3943	190
hsa-miR-3944-5p	99
hsa-miR-3945	129
hsa-miR-3960	156
hsa-miR-3972	301
hsa-miR-3974	528
hsa-miR-3975	35
hsa-miR-3976	85
hsa-miR-3977	50
hsa-miR-3978	119
hsa-miR-409-3p	678
hsa-miR-410-5p	132
hsa-miR-411-3p	114
hsa-miR-411-5p	62
hsa-miR-412-3p	155
hsa-miR-412-5p	122
hsa-miR-421	78
hsa-miR-422a	66
hsa-miR-423-3p	912
hsa-miR-423-5p	20716
hsa-miR-424-3p	51
hsa-miR-425-3p	239
hsa-miR-425-5p	3317
hsa-miR-4251	63
hsa-miR-4252	87
hsa-miR-4253	37
hsa-miR-4254	517
hsa-miR-4255	121
hsa-miR-4256	34
hsa-miR-4257	85
hsa-miR-4258	241
hsa-miR-4259	245
hsa-miR-4262	553
hsa-miR-4264	78
hsa-miR-4265	110
hsa-miR-4267	119
hsa-miR-4268	153
hsa-miR-4269	77
hsa-miR-4270	54
hsa-miR-4271	166
hsa-miR-4272	86
hsa-miR-4273	85
hsa-miR-4274	743
hsa-miR-4275	528
hsa-miR-4278	64
hsa-miR-4279	144
hsa-miR-4282	189
hsa-miR-4283	76
hsa-miR-4284	194
hsa-miR-4285	220
hsa-miR-4286	106
hsa-miR-4287	77
hsa-miR-4288	132
hsa-miR-4290	554
hsa-miR-4291	128
hsa-miR-4292	62
hsa-miR-4293	71
hsa-miR-4294	34
hsa-miR-4297	38
hsa-miR-4298	111
hsa-miR-4299	45
hsa-miR-4300	36
hsa-miR-4301	227
hsa-miR-4302	491
hsa-miR-4303	85
hsa-miR-4304	44
hsa-miR-4305	540
hsa-miR-4307	970
hsa-miR-431-3p	147
hsa-miR-431-5p	59
hsa-miR-4310	82
hsa-miR-4311	132
hsa-miR-4312	144
hsa-miR-4314	30
hsa-miR-4315	30
hsa-miR-4316	69
hsa-miR-4317	253
hsa-miR-432-5p	1828
hsa-miR-4320	32
hsa-miR-4321	148
hsa-miR-4322	139
hsa-miR-4323	356
hsa-miR-4324	166
hsa-miR-4325	50
hsa-miR-4326	131
hsa-miR-4327	129
hsa-miR-4329	178
hsa-miR-433-3p	125
hsa-miR-433-5p	52
hsa-miR-4417	65
hsa-miR-4418	61
hsa-miR-4419a	87
hsa-miR-4419b	177
hsa-miR-4421	42
hsa-miR-4422	144
hsa-miR-4423-3p	111
hsa-miR-4423-5p	122
hsa-miR-4424	55
hsa-miR-4425	353
hsa-miR-4427	52
hsa-miR-4428	44
hsa-miR-4429	130
hsa-miR-4430	89
hsa-miR-4431	60
hsa-miR-4433a-3p	508
hsa-miR-4433a-5p	95
hsa-miR-4433b-3p	162
hsa-miR-4433b-5p	1354
hsa-miR-4434	95
hsa-miR-4435	83
hsa-miR-4436a	109
hsa-miR-4436b-3p	257
hsa-miR-4436b-5p	479
hsa-miR-4437	40
hsa-miR-4438	250
hsa-miR-4439	40
hsa-miR-4440	337
hsa-miR-4442	60
hsa-miR-4443	233
hsa-miR-4444	88
hsa-miR-4445-3p	186
hsa-miR-4446-3p	104
hsa-miR-4446-5p	328
hsa-miR-4448	650
hsa-miR-4449	158
hsa-miR-4450	138
hsa-miR-4451	92
hsa-miR-4453	30
hsa-miR-4454	295
hsa-miR-4455	134
hsa-miR-4456	473
hsa-miR-4457	231
hsa-miR-4458	504
hsa-miR-4459	359
hsa-miR-4460	126
hsa-miR-4461	162
hsa-miR-4462	286
hsa-miR-4463	131
hsa-miR-4464	178
hsa-miR-4465	163
hsa-miR-4466	119
hsa-miR-4467	167
hsa-miR-4468	144
hsa-miR-4469	125
hsa-miR-4470	49
hsa-miR-4471	120
hsa-miR-4472	116
hsa-miR-4473	111
hsa-miR-4474-3p	73
hsa-miR-4474-5p	73
hsa-miR-4475	70
hsa-miR-4476	203
hsa-miR-4477a	35
hsa-miR-4479	37
hsa-miR-448	78
hsa-miR-4480	38
hsa-miR-4481	69
hsa-miR-4482-5p	208
hsa-miR-4483	80
hsa-miR-4484	308
hsa-miR-4485-3p	119
hsa-miR-4489	59
hsa-miR-4490	53
hsa-miR-4491	37
hsa-miR-4492	118
hsa-miR-4493	33
hsa-miR-4494	192
hsa-miR-4495	123
hsa-miR-4496	248
hsa-miR-4497	47
hsa-miR-449a	257
hsa-miR-449b-3p	130
hsa-miR-449b-5p	121
hsa-miR-449c-3p	136
hsa-miR-449c-5p	78
hsa-miR-4500	83
hsa-miR-4501	766
hsa-miR-4502	444
hsa-miR-4503	43
hsa-miR-4504	80
hsa-miR-4505	88
hsa-miR-4507	171
hsa-miR-4508	152
hsa-miR-4509	91
hsa-miR-450a-1-3p	86
hsa-miR-450a-2-3p	62
hsa-miR-450a-5p	131
hsa-miR-450b-3p	199
hsa-miR-450b-5p	152
hsa-miR-4510	678
hsa-miR-4511	158
hsa-miR-4512	149
hsa-miR-4513	262
hsa-miR-4514	774
hsa-miR-4515	118
hsa-miR-4516	133
hsa-miR-4517	72
hsa-miR-4518	177
hsa-miR-4519	85
hsa-miR-451a	3313
hsa-miR-451b	129
hsa-miR-452-5p	77
hsa-miR-4520-3p	82
hsa-miR-4521	72
hsa-miR-4523	67
hsa-miR-4524a-5p	60
hsa-miR-4524b-3p	40
hsa-miR-4525	34
hsa-miR-4526	144
hsa-miR-4528	64
hsa-miR-4529-5p	289
hsa-miR-4530	111
hsa-miR-4531	269
hsa-miR-4532	105
hsa-miR-4533	187
hsa-miR-4534	125
hsa-miR-4535	285
hsa-miR-4536-5p	259
hsa-miR-4537	152
hsa-miR-4538	191
hsa-miR-4539	59
hsa-miR-454-3p	160
hsa-miR-454-5p	69
hsa-miR-4540	215
hsa-miR-455-5p	31
hsa-miR-4632-3p	55
hsa-miR-4632-5p	109
hsa-miR-4634	86
hsa-miR-4635	221
hsa-miR-4636	227
hsa-miR-4637	90
hsa-miR-4638-3p	96
hsa-miR-4638-5p	217
hsa-miR-4639-5p	71
hsa-miR-4640-5p	60
hsa-miR-4642	43
hsa-miR-4643	70
hsa-miR-4644	162
hsa-miR-4645-5p	58
hsa-miR-4646-3p	287
hsa-miR-4646-5p	55
hsa-miR-4647	253
hsa-miR-4648	42
hsa-miR-4649-5p	125
hsa-miR-4650-3p	43
hsa-miR-4650-5p	544
hsa-miR-4651	105
hsa-miR-4652-3p	364
hsa-miR-4652-5p	273
hsa-miR-4653-3p	224
hsa-miR-4654	100
hsa-miR-4655-3p	72
hsa-miR-4655-5p	543
hsa-miR-4657	153
hsa-miR-4658	210
hsa-miR-4659a-3p	167
hsa-miR-4659a-5p	44
hsa-miR-4659b-3p	59
hsa-miR-466	116
hsa-miR-4660	262
hsa-miR-4661-5p	268
hsa-miR-4662a-5p	74
hsa-miR-4663	113
hsa-miR-4664-3p	457
hsa-miR-4664-5p	60
hsa-miR-4665-3p	151
hsa-miR-4665-5p	49
hsa-miR-4666a-3p	139
hsa-miR-4666b	225
hsa-miR-4667-3p	243
hsa-miR-4667-5p	72
hsa-miR-4668-3p	139
hsa-miR-4668-5p	125
hsa-miR-4669	92
hsa-miR-4670-3p	407
hsa-miR-4670-5p	70
hsa-miR-4671-3p	61
hsa-miR-4671-5p	45
hsa-miR-4672	33
hsa-miR-4673	126
hsa-miR-4675	99
hsa-miR-4676-3p	72
hsa-miR-4676-5p	88
hsa-miR-4677-3p	56
hsa-miR-4677-5p	186
hsa-miR-4678	239
hsa-miR-4680-3p	184
hsa-miR-4680-5p	191
hsa-miR-4682	76
hsa-miR-4683	197
hsa-miR-4684-3p	156
hsa-miR-4684-5p	32
hsa-miR-4685-5p	141
hsa-miR-4686	121
hsa-miR-4687-3p	108
hsa-miR-4687-5p	268
hsa-miR-4689	33
hsa-miR-4691-3p	73
hsa-miR-4691-5p	131
hsa-miR-4693-3p	225
hsa-miR-4693-5p	147
hsa-miR-4694-5p	57
hsa-miR-4695-3p	145
hsa-miR-4695-5p	163
hsa-miR-4696	171
hsa-miR-4697-5p	64
hsa-miR-4698	152
hsa-miR-4699-3p	66
hsa-miR-4700-3p	94
hsa-miR-4700-5p	203
hsa-miR-4701-3p	204
hsa-miR-4701-5p	288
hsa-miR-4703-3p	248
hsa-miR-4703-5p	164
hsa-miR-4704-3p	55
hsa-miR-4704-5p	64
hsa-miR-4705	128
hsa-miR-4706	148
hsa-miR-4707-3p	291
hsa-miR-4707-5p	165
hsa-miR-4708-3p	48
hsa-miR-4709-3p	39
hsa-miR-4709-5p	170
hsa-miR-4710	58
hsa-miR-4711-3p	78
hsa-miR-4711-5p	71
hsa-miR-4712-5p	213
hsa-miR-4713-3p	203
hsa-miR-4713-5p	112
hsa-miR-4714-3p	184
hsa-miR-4714-5p	67
hsa-miR-4715-3p	76
hsa-miR-4716-3p	164
hsa-miR-4716-5p	170
hsa-miR-4717-5p	142
hsa-miR-4718	289
hsa-miR-4719	155
hsa-miR-4720-5p	87
hsa-miR-4721	108
hsa-miR-4722-5p	164
hsa-miR-4723-3p	34
hsa-miR-4723-5p	202
hsa-miR-4724-3p	124
hsa-miR-4724-5p	64
hsa-miR-4725-3p	140
hsa-miR-4725-5p	84
hsa-miR-4726-3p	143
hsa-miR-4726-5p	48
hsa-miR-4727-3p	211
hsa-miR-4727-5p	86
hsa-miR-4728-5p	37
hsa-miR-4729	198
hsa-miR-4730	201
hsa-miR-4731-3p	517
hsa-miR-4732-3p	513
hsa-miR-4732-5p	370
hsa-miR-4733-3p	86
hsa-miR-4733-5p	134
hsa-miR-4734	62
hsa-miR-4735-3p	40
hsa-miR-4735-5p	62
hsa-miR-4737	111
hsa-miR-4738-3p	191
hsa-miR-4738-5p	130
hsa-miR-4739	212
hsa-miR-4740-3p	86
hsa-miR-4740-5p	51
hsa-miR-4741	164
hsa-miR-4742-5p	135
hsa-miR-4743-3p	59
hsa-miR-4743-5p	91
hsa-miR-4744	163
hsa-miR-4745-3p	325
hsa-miR-4745-5p	92
hsa-miR-4746-3p	104
hsa-miR-4746-5p	157
hsa-miR-4747-3p	45
hsa-miR-4748	213
hsa-miR-4749-5p	104
hsa-miR-4750-5p	181
hsa-miR-4751	123
hsa-miR-4752	141
hsa-miR-4753-3p	169
hsa-miR-4753-5p	105
hsa-miR-4754	261
hsa-miR-4755-3p	133
hsa-miR-4755-5p	98
hsa-miR-4756-3p	51
hsa-miR-4757-5p	125
hsa-miR-4758-3p	68
hsa-miR-4758-5p	72
hsa-miR-4759	47
hsa-miR-4760-3p	68
hsa-miR-4760-5p	76
hsa-miR-4762-3p	75
hsa-miR-4762-5p	56
hsa-miR-4763-5p	214
hsa-miR-4764-3p	113
hsa-miR-4764-5p	119
hsa-miR-4765	134
hsa-miR-4766-3p	32
hsa-miR-4766-5p	80
hsa-miR-4767	51
hsa-miR-4768-3p	129
hsa-miR-4769-3p	322
hsa-miR-4770	334
hsa-miR-4771	177
hsa-miR-4772-3p	173
hsa-miR-4772-5p	1662
hsa-miR-4773	154
hsa-miR-4774-5p	33
hsa-miR-4775	180
hsa-miR-4776-3p	41
hsa-miR-4776-5p	50
hsa-miR-4777-3p	118
hsa-miR-4778-3p	94
hsa-miR-4778-5p	331
hsa-miR-4780	342
hsa-miR-4781-3p	278
hsa-miR-4781-5p	338
hsa-miR-4782-5p	890
hsa-miR-4783-3p	71
hsa-miR-4783-5p	95
hsa-miR-4784	247
hsa-miR-4785	133
hsa-miR-4786-3p	53
hsa-miR-4786-5p	88
hsa-miR-4787-3p	88
hsa-miR-4788	96
hsa-miR-4789-3p	126
hsa-miR-4790-5p	45
hsa-miR-4791	98
hsa-miR-4792	131
hsa-miR-4793-3p	460
hsa-miR-4793-5p	207
hsa-miR-4795-3p	285
hsa-miR-4796-3p	164
hsa-miR-4796-5p	86
hsa-miR-4797-3p	52
hsa-miR-4798-3p	57
hsa-miR-4798-5p	523
hsa-miR-4800-3p	136
hsa-miR-4800-5p	278
hsa-miR-4801	111
hsa-miR-4802-3p	57
hsa-miR-4803	229
hsa-miR-4804-3p	115
hsa-miR-4804-5p	100
hsa-miR-483-3p	808
hsa-miR-483-5p	919
hsa-miR-484	1306
hsa-miR-485-3p	370
hsa-miR-485-5p	131
hsa-miR-486-3p	89988
hsa-miR-486-5p	144813
hsa-miR-487a-3p	60
hsa-miR-487a-5p	37
hsa-miR-487b-5p	149
hsa-miR-488-3p	75
hsa-miR-488-5p	408
hsa-miR-489-3p	42
hsa-miR-489-5p	117
hsa-miR-490-3p	108
hsa-miR-490-5p	86
hsa-miR-491-3p	107
hsa-miR-491-5p	235
hsa-miR-493-3p	86
hsa-miR-493-5p	156
hsa-miR-494-3p	159
hsa-miR-494-5p	95
hsa-miR-495-3p	83
hsa-miR-495-5p	60
hsa-miR-496	116
hsa-miR-497-3p	161
hsa-miR-497-5p	55
hsa-miR-498	125
hsa-miR-4999-3p	171
hsa-miR-4999-5p	85
hsa-miR-499b-3p	38
hsa-miR-5000-3p	405
hsa-miR-5000-5p	148
hsa-miR-5001-3p	95
hsa-miR-5001-5p	420
hsa-miR-5002-3p	34
hsa-miR-5002-5p	218
hsa-miR-5003-3p	107
hsa-miR-5003-5p	155
hsa-miR-5004-3p	431
hsa-miR-5004-5p	32
hsa-miR-5006-3p	256
hsa-miR-5006-5p	171
hsa-miR-5007-3p	559
hsa-miR-5007-5p	122
hsa-miR-5008-3p	163
hsa-miR-5008-5p	552
hsa-miR-5009-3p	129
hsa-miR-5009-5p	235
hsa-miR-500a-3p	103
hsa-miR-501-3p	244
hsa-miR-501-5p	145
hsa-miR-5010-3p	120
hsa-miR-5010-5p	105
hsa-miR-5011-3p	183
hsa-miR-5011-5p	77
hsa-miR-502-3p	174
hsa-miR-502-5p	90
hsa-miR-503-3p	36
hsa-miR-503-5p	307
hsa-miR-5047	111
hsa-miR-505-3p	127
hsa-miR-505-5p	163
hsa-miR-506-3p	58
hsa-miR-506-5p	40
hsa-miR-507	109
hsa-miR-508-3p	194
hsa-miR-508-5p	202
hsa-miR-5087	441
hsa-miR-5088-3p	58
hsa-miR-5088-5p	186
hsa-miR-5089-3p	487
hsa-miR-5089-5p	100
hsa-miR-509-3p	123
hsa-miR-509-5p	123
hsa-miR-5090	402
hsa-miR-5091	204
hsa-miR-5092	125
hsa-miR-5094	236
hsa-miR-5095	167
hsa-miR-5096	63
hsa-miR-510-3p	336
hsa-miR-510-5p	88
hsa-miR-5100	208
hsa-miR-511-3p	83
hsa-miR-512-3p	69
hsa-miR-512-5p	229
hsa-miR-513a-3p	172
hsa-miR-513a-5p	57
hsa-miR-513b-3p	129
hsa-miR-513b-5p	200
hsa-miR-513c-3p	143
hsa-miR-513c-5p	82
hsa-miR-514a-5p	161
hsa-miR-514b-5p	169
hsa-miR-515-5p	44
hsa-miR-516a-3p	42
hsa-miR-516b-3p	107
hsa-miR-516b-5p	78
hsa-miR-517a-3p	361
hsa-miR-517b-3p	416
hsa-miR-5186	142
hsa-miR-5187-3p	151
hsa-miR-5187-5p	228
hsa-miR-5188	167
hsa-miR-5189-3p	611
hsa-miR-5189-5p	108
hsa-miR-518a-3p	620
hsa-miR-518b	208
hsa-miR-518c-3p	222
hsa-miR-518d-3p	163
hsa-miR-518e-3p	182
hsa-miR-5190	78
hsa-miR-5191	1426
hsa-miR-5192	181
hsa-miR-5193	383
hsa-miR-5194	160
hsa-miR-5195-3p	143
hsa-miR-5195-5p	165
hsa-miR-5196-3p	301
hsa-miR-5196-5p	331
hsa-miR-5197-3p	124
hsa-miR-5197-5p	162
hsa-miR-519c-3p	71
hsa-miR-519e-5p	111
hsa-miR-520a-3p	140
hsa-miR-520d-3p	108
hsa-miR-520e	133
hsa-miR-520g-5p	115
hsa-miR-520h	105
hsa-miR-521	72
hsa-miR-524-3p	66
hsa-miR-532-3p	462
hsa-miR-532-5p	497
hsa-miR-539-3p	102
hsa-miR-541-5p	171
hsa-miR-542-3p	438
hsa-miR-542-5p	194
hsa-miR-543	117
hsa-miR-544a	129
hsa-miR-544b	104
hsa-miR-545-5p	136
hsa-miR-548-3p	246
hsa-miR-548a-3p	103
hsa-miR-548ab	375
hsa-miR-548ac	156
hsa-miR-548ad-3p	132
hsa-miR-548ad-5p	183
hsa-miR-548aj-3p	42
hsa-miR-548ao-5p	105
hsa-miR-548ap-3p/548t-3p/548aa	235
hsa-miR-548ap-5p/548j-5p	77
hsa-miR-548ar-3p	98
hsa-miR-548as-3p	49
hsa-miR-548at-5p	75
hsa-miR-548av-5p/548k	49
hsa-miR-548aw	46
hsa-miR-548ay-3p	118
hsa-miR-548az-3p	41
hsa-miR-548az-5p	62
hsa-miR-548b-3p	56
hsa-miR-548b-5p	179
hsa-miR-548bb-3p	38
hsa-miR-548c-3p	43
hsa-miR-548d-3p	103
hsa-miR-548f-3p	626
hsa-miR-548h-5p	72
hsa-miR-548i	66
hsa-miR-548l	334
hsa-miR-548n	56
hsa-miR-548q	382
hsa-miR-548t-5p	194
hsa-miR-548v	84
hsa-miR-548w	177
hsa-miR-549a	147
hsa-miR-550a-5p	44
hsa-miR-550b-2-5p	149
hsa-miR-551a	113
hsa-miR-551b-3p	91
hsa-miR-551b-5p	142
hsa-miR-552-5p	55
hsa-miR-553	176
hsa-miR-554	96
hsa-miR-555	139
hsa-miR-556-3p	145
hsa-miR-556-5p	57
hsa-miR-557	37
hsa-miR-5571-3p	47
hsa-miR-5571-5p	30
hsa-miR-5572	199
hsa-miR-5579-3p	116
hsa-miR-5579-5p	55
hsa-miR-558	30
hsa-miR-5580-3p	138
hsa-miR-5580-5p	71
hsa-miR-5581-3p	71
hsa-miR-5581-5p	94
hsa-miR-5583-5p	242
hsa-miR-5584-3p	130
hsa-miR-5584-5p	848
hsa-miR-5585-3p	131
hsa-miR-5585-5p	63
hsa-miR-5586-3p	53
hsa-miR-5586-5p	513
hsa-miR-5587-3p	118
hsa-miR-5587-5p	65
hsa-miR-5588-5p	150
hsa-miR-5589-3p	38
hsa-miR-5589-5p	50
hsa-miR-5590-3p	63
hsa-miR-5590-5p	94
hsa-miR-5591-3p	65
hsa-miR-561-3p	412
hsa-miR-561-5p	95
hsa-miR-562	82
hsa-miR-563	46
hsa-miR-566	178
hsa-miR-567	65
hsa-miR-568	99
hsa-miR-5680	707
hsa-miR-5681a	247
hsa-miR-5681b	38
hsa-miR-5682	164
hsa-miR-5683	161
hsa-miR-5684	45
hsa-miR-5687	108
hsa-miR-5688	105
hsa-miR-5689	68
hsa-miR-569	112
hsa-miR-5690	114
hsa-miR-5691	106
hsa-miR-5692a	388
hsa-miR-5693	142
hsa-miR-5694	155
hsa-miR-5695	516
hsa-miR-5696	117
hsa-miR-5697	281
hsa-miR-5698	3029
hsa-miR-5699-3p	76
hsa-miR-5699-5p	210
hsa-miR-570-3p	62
hsa-miR-5700	186
hsa-miR-5701	170
hsa-miR-5702	212
hsa-miR-5703	280
hsa-miR-5704	194
hsa-miR-5705	87
hsa-miR-5706	85
hsa-miR-5707	79
hsa-miR-5708	59
hsa-miR-571	369
hsa-miR-572	127
hsa-miR-573	192
hsa-miR-5739	136
hsa-miR-574-3p	317
hsa-miR-574-5p	138
hsa-miR-575	74
hsa-miR-576-3p	642
hsa-miR-576-5p	246
hsa-miR-577	50
hsa-miR-578	121
hsa-miR-5787	41
hsa-miR-579-3p	186
hsa-miR-579-5p	99
hsa-miR-580-3p	136
hsa-miR-580-5p	135
hsa-miR-581	101
hsa-miR-582-3p	173
hsa-miR-582-5p	313
hsa-miR-584-3p	139
hsa-miR-584-5p	977
hsa-miR-585-5p	30
hsa-miR-586	31
hsa-miR-587	154
hsa-miR-588	121
hsa-miR-589-3p	107
hsa-miR-589-5p	424
hsa-miR-590-3p	33
hsa-miR-591	230
hsa-miR-592	103
hsa-miR-593-3p	74
hsa-miR-593-5p	136
hsa-miR-595	128
hsa-miR-596	114
hsa-miR-597-3p	94
hsa-miR-597-5p	176
hsa-miR-598-3p	340
hsa-miR-598-5p	283
hsa-miR-599	115
hsa-miR-601	209
hsa-miR-602	70
hsa-miR-604	157
hsa-miR-605-3p	105
hsa-miR-605-5p	50
hsa-miR-606	793
hsa-miR-6068	145
hsa-miR-607	141
hsa-miR-6070	30
hsa-miR-6072	177
hsa-miR-6073	111
hsa-miR-6074	118
hsa-miR-6076	81
hsa-miR-6078	145
hsa-miR-6079	121
hsa-miR-608	162
hsa-miR-6080	35
hsa-miR-6081	32
hsa-miR-6082	330
hsa-miR-6083	9027
hsa-miR-6084	116
hsa-miR-6085	82
hsa-miR-6087	235
hsa-miR-6088	218
hsa-miR-609	67
hsa-miR-6090	307
hsa-miR-611	64
hsa-miR-612	84
hsa-miR-6124	188
hsa-miR-6125	196
hsa-miR-6126	283
hsa-miR-6127	40
hsa-miR-6128	196
hsa-miR-6129	67
hsa-miR-613	108
hsa-miR-6130	154
hsa-miR-6131	129
hsa-miR-6132	109
hsa-miR-6133	129
hsa-miR-6134	88
hsa-miR-614	238
hsa-miR-615-3p	34
hsa-miR-615-5p	93
hsa-miR-616-3p	156
hsa-miR-616-5p	214
hsa-miR-6165	70
hsa-miR-617	141
hsa-miR-618	281
hsa-miR-619-3p	118
hsa-miR-620	69
hsa-miR-621	106
hsa-miR-622	307
hsa-miR-623	239
hsa-miR-624-3p	183
hsa-miR-624-5p	164
hsa-miR-625-3p	328
hsa-miR-625-5p	190
hsa-miR-626	1081
hsa-miR-627-3p	178
hsa-miR-627-5p	101
hsa-miR-628-3p	157
hsa-miR-628-5p	128
hsa-miR-629-3p	94
hsa-miR-629-5p	437
hsa-miR-630	62
hsa-miR-631	166
hsa-miR-632	250
hsa-miR-633	63
hsa-miR-634	53
hsa-miR-635	216
hsa-miR-636	158
hsa-miR-637	138
hsa-miR-638	146
hsa-miR-639	134
hsa-miR-640	790
hsa-miR-641	365
hsa-miR-642a-5p	106
hsa-miR-642b-5p	84
hsa-miR-643	106
hsa-miR-644a	70
hsa-miR-646	55
hsa-miR-647	116
hsa-miR-649	111
hsa-miR-6499-3p	46
hsa-miR-6499-5p	30
hsa-miR-650	101
hsa-miR-6500-3p	94
hsa-miR-6500-5p	75
hsa-miR-6501-3p	205
hsa-miR-6501-5p	160
hsa-miR-6502-3p	60
hsa-miR-6502-5p	96
hsa-miR-6503-3p	76
hsa-miR-6503-5p	81
hsa-miR-6504-3p	121
hsa-miR-6505-3p	183
hsa-miR-6505-5p	143
hsa-miR-6506-3p	48
hsa-miR-6506-5p	64
hsa-miR-6507-3p	60
hsa-miR-6507-5p	341
hsa-miR-6509-3p	234
hsa-miR-651-3p	79
hsa-miR-651-5p	106
hsa-miR-6510-3p	57
hsa-miR-6510-5p	39
hsa-miR-6511a-3p	33
hsa-miR-6511a-5p	41
hsa-miR-6511b-3p	125
hsa-miR-6512-3p	279
hsa-miR-6512-5p	69
hsa-miR-6513-3p	273
hsa-miR-6513-5p	105
hsa-miR-6514-3p	529
hsa-miR-6514-5p	613
hsa-miR-6515-3p	121
hsa-miR-6515-5p	194
hsa-miR-6516-3p	75
hsa-miR-6516-5p	61
hsa-miR-652-3p	168
hsa-miR-653-3p	133
hsa-miR-653-5p	123
hsa-miR-654-3p	367
hsa-miR-654-5p	101
hsa-miR-655-3p	95
hsa-miR-655-5p	36
hsa-miR-656-3p	139
hsa-miR-656-5p	65
hsa-miR-657	101
hsa-miR-658	226
hsa-miR-659-5p	65
hsa-miR-660-3p	106
hsa-miR-660-5p	416
hsa-miR-662	703
hsa-miR-663a	84
hsa-miR-663b	31
hsa-miR-664a-3p	529
hsa-miR-664a-5p	369
hsa-miR-664b-3p	99
hsa-miR-664b-5p	209
hsa-miR-668-3p	246
hsa-miR-670-3p	100
hsa-miR-670-5p	146
hsa-miR-671-3p	157
hsa-miR-671-5p	208
hsa-miR-6715a-3p	102
hsa-miR-6715b-5p	404
hsa-miR-6716-3p	150
hsa-miR-6716-5p	142
hsa-miR-6717-5p	497
hsa-miR-6718-5p	120
hsa-miR-6719-3p	49
hsa-miR-6720-3p	117
hsa-miR-6720-5p	167
hsa-miR-6721-5p	213
hsa-miR-6722-3p	37
hsa-miR-6722-5p	92
hsa-miR-6723-5p	55
hsa-miR-6724-5p	115
hsa-miR-6726-3p	115
hsa-miR-6726-5p	92
hsa-miR-6727-3p	287
hsa-miR-6727-5p	82
hsa-miR-6728-5p	866
hsa-miR-6729-3p	580
hsa-miR-6729-5p	177
hsa-miR-6730-5p	234
hsa-miR-6731-3p	415
hsa-miR-6731-5p	186
hsa-miR-6732-3p	279
hsa-miR-6733-3p	155
hsa-miR-6733-5p	66
hsa-miR-6734-3p	127
hsa-miR-6734-5p	358
hsa-miR-6735-3p	224
hsa-miR-6735-5p	94
hsa-miR-6736-3p	33
hsa-miR-6737-3p	191
hsa-miR-6737-5p	613
hsa-miR-6738-3p	61
hsa-miR-6738-5p	248
hsa-miR-6739-5p	153
hsa-miR-6740-5p	73
hsa-miR-6741-3p	109
hsa-miR-6741-5p	79
hsa-miR-6742-5p	327
hsa-miR-6743-3p	206
hsa-miR-6743-5p	208
hsa-miR-6744-5p	67
hsa-miR-6745	182
hsa-miR-6746-3p	211
hsa-miR-6746-5p	118
hsa-miR-6747-3p	134
hsa-miR-6747-5p	232
hsa-miR-6748-3p	93
hsa-miR-6748-5p	1836
hsa-miR-6749-5p	391
hsa-miR-675-3p	131
hsa-miR-675-5p	90
hsa-miR-6750-3p	42
hsa-miR-6750-5p	64
hsa-miR-6751-5p	149
hsa-miR-6752-3p	603
hsa-miR-6752-5p	200
hsa-miR-6754-3p	526
hsa-miR-6754-5p	114
hsa-miR-6755-5p	141
hsa-miR-6756-3p	464
hsa-miR-6756-5p	739
hsa-miR-6757-5p	288
hsa-miR-6758-3p	203
hsa-miR-6758-5p	195
hsa-miR-6759-3p	148
hsa-miR-6759-5p	79
hsa-miR-676-3p	237
hsa-miR-676-5p	211
hsa-miR-6760-3p	216
hsa-miR-6760-5p	117
hsa-miR-6761-3p	157
hsa-miR-6761-5p	82
hsa-miR-6762-3p	54
hsa-miR-6762-5p	59
hsa-miR-6763-3p	82
hsa-miR-6763-5p	83
hsa-miR-6764-3p	167
hsa-miR-6764-5p	73
hsa-miR-6765-3p	72
hsa-miR-6765-5p	73
hsa-miR-6766-3p	68
hsa-miR-6766-5p	226
hsa-miR-6767-3p	116
hsa-miR-6767-5p	256
hsa-miR-6768-3p	59
hsa-miR-6768-5p	110
hsa-miR-6769a-5p	198
hsa-miR-6769b-3p	90
hsa-miR-6769b-5p	49
hsa-miR-6770-3p	112
hsa-miR-6771-3p	232
hsa-miR-6772-3p	156
hsa-miR-6772-5p	92
hsa-miR-6775-3p	129
hsa-miR-6775-5p	118
hsa-miR-6776-3p	122
hsa-miR-6777-5p	129
hsa-miR-6778-3p	91
hsa-miR-6778-5p	118
hsa-miR-6779-3p	154
hsa-miR-6779-5p	302
hsa-miR-6780a-3p	61
hsa-miR-6780a-5p	52
hsa-miR-6780b-3p	184
hsa-miR-6780b-5p	519
hsa-miR-6781-3p	110
hsa-miR-6781-5p	167
hsa-miR-6782-3p	32
hsa-miR-6782-5p	190
hsa-miR-6783-5p	173
hsa-miR-6784-3p	895
hsa-miR-6784-5p	34
hsa-miR-6785-3p	213
hsa-miR-6785-5p	764
hsa-miR-6786-3p	378
hsa-miR-6786-5p	233
hsa-miR-6787-3p	33
hsa-miR-6787-5p	218
hsa-miR-6788-3p	168
hsa-miR-6788-5p	129
hsa-miR-6789-3p	50
hsa-miR-6789-5p	230
hsa-miR-6790-3p	118
hsa-miR-6790-5p	350
hsa-miR-6791-3p	40
hsa-miR-6792-3p	117
hsa-miR-6792-5p	206
hsa-miR-6793-3p	143
hsa-miR-6793-5p	452
hsa-miR-6794-3p	341
hsa-miR-6795-5p	141
hsa-miR-6796-3p	117
hsa-miR-6796-5p	205
hsa-miR-6797-3p	239
hsa-miR-6797-5p	681
hsa-miR-6798-3p	92
hsa-miR-6800-3p	69
hsa-miR-6800-5p	405
hsa-miR-6801-3p	387
hsa-miR-6801-5p	77
hsa-miR-6802-3p	144
hsa-miR-6802-5p	244
hsa-miR-6803-3p	108
hsa-miR-6803-5p	100
hsa-miR-6804-5p	30
hsa-miR-6805-3p	116
hsa-miR-6805-5p	284
hsa-miR-6806-3p	213
hsa-miR-6807-3p	80
hsa-miR-6808-5p	327
hsa-miR-6809-3p	251
hsa-miR-6809-5p	159
hsa-miR-6810-3p	56
hsa-miR-6811-3p	482
hsa-miR-6811-5p	251
hsa-miR-6812-3p	137
hsa-miR-6812-5p	63
hsa-miR-6813-5p	116
hsa-miR-6814-3p	128
hsa-miR-6814-5p	35
hsa-miR-6815-3p	162
hsa-miR-6815-5p	228
hsa-miR-6816-3p	62
hsa-miR-6817-3p	65
hsa-miR-6817-5p	101
hsa-miR-6818-3p	139
hsa-miR-6818-5p	34
hsa-miR-6820-3p	40
hsa-miR-6821-3p	73
hsa-miR-6821-5p	196
hsa-miR-6822-5p	89
hsa-miR-6823-3p	64
hsa-miR-6823-5p	179
hsa-miR-6824-5p	194
hsa-miR-6825-3p	98
hsa-miR-6825-5p	192
hsa-miR-6826-3p	283
hsa-miR-6826-5p	247
hsa-miR-6828-3p	158
hsa-miR-6828-5p	284
hsa-miR-6829-3p	100
hsa-miR-6830-3p	107
hsa-miR-6830-5p	48
hsa-miR-6831-3p	110
hsa-miR-6831-5p	60
hsa-miR-6832-3p	51
hsa-miR-6832-5p	179
hsa-miR-6833-3p	102
hsa-miR-6833-5p	123
hsa-miR-6834-3p	45
hsa-miR-6834-5p	236
hsa-miR-6835-5p	113
hsa-miR-6837-3p	54
hsa-miR-6838-5p	160
hsa-miR-6839-3p	75
hsa-miR-6839-5p	266
hsa-miR-6840-3p	54
hsa-miR-6840-5p	36
hsa-miR-6841-3p	35
hsa-miR-6841-5p	232
hsa-miR-6842-5p	104
hsa-miR-6844	65
hsa-miR-6846-3p	137
hsa-miR-6846-5p	263
hsa-miR-6847-5p	39
hsa-miR-6848-5p	101
hsa-miR-6849-3p	93
hsa-miR-6849-5p	85
hsa-miR-6850-3p	91
hsa-miR-6850-5p	205
hsa-miR-6851-3p	61
hsa-miR-6852-5p	64
hsa-miR-6853-5p	234
hsa-miR-6854-3p	81
hsa-miR-6854-5p	123
hsa-miR-6855-3p	414
hsa-miR-6855-5p	126
hsa-miR-6856-3p	95
hsa-miR-6856-5p	95
hsa-miR-6857-3p	279
hsa-miR-6857-5p	285
hsa-miR-6858-3p	87
hsa-miR-6859-3p	55
hsa-miR-6859-5p	170
hsa-miR-6861-3p	106
hsa-miR-6861-5p	241
hsa-miR-6862-3p	125
hsa-miR-6862-5p	954
hsa-miR-6863	186
hsa-miR-6865-3p	202
hsa-miR-6865-5p	162
hsa-miR-6866-5p	241
hsa-miR-6867-3p	76
hsa-miR-6867-5p	361
hsa-miR-6868-3p	32
hsa-miR-6868-5p	123
hsa-miR-6869-5p	156
hsa-miR-6870-3p	324
hsa-miR-6870-5p	289
hsa-miR-6871-3p	175
hsa-miR-6871-5p	753
hsa-miR-6872-5p	173
hsa-miR-6873-5p	213
hsa-miR-6874-3p	43
hsa-miR-6874-5p	118
hsa-miR-6875-3p	59
hsa-miR-6875-5p	61
hsa-miR-6876-5p	85
hsa-miR-6877-3p	85
hsa-miR-6877-5p	141
hsa-miR-6878-3p	32
hsa-miR-6878-5p	31
hsa-miR-6879-3p	309
hsa-miR-6879-5p	150
hsa-miR-6881-3p	160
hsa-miR-6881-5p	102
hsa-miR-6882-5p	112
hsa-miR-6883-3p	113
hsa-miR-6883-5p	339
hsa-miR-6884-3p	131
hsa-miR-6884-5p	204
hsa-miR-6885-3p	124
hsa-miR-6885-5p	59
hsa-miR-6886-3p	115
hsa-miR-6886-5p	45
hsa-miR-6887-3p	508
hsa-miR-6887-5p	172
hsa-miR-6888-3p	127
hsa-miR-6888-5p	359
hsa-miR-6889-5p	223
hsa-miR-6890-5p	182
hsa-miR-6891-3p	250
hsa-miR-6891-5p	152
hsa-miR-6892-3p	110
hsa-miR-6892-5p	621
hsa-miR-6893-3p	59
hsa-miR-6893-5p	136
hsa-miR-6894-3p	122
hsa-miR-6894-5p	82
hsa-miR-6895-3p	99
hsa-miR-6895-5p	37
hsa-miR-7-2-3p	88
hsa-miR-7-5p	389
hsa-miR-708-3p	112
hsa-miR-708-5p	139
hsa-miR-7106-3p	163
hsa-miR-7106-5p	38
hsa-miR-7107-3p	232
hsa-miR-7107-5p	287
hsa-miR-7108-3p	272
hsa-miR-7108-5p	54
hsa-miR-7109-5p	147
hsa-miR-711	96
hsa-miR-7110-3p	163
hsa-miR-7110-5p	107
hsa-miR-7111-3p	43
hsa-miR-7111-5p	35
hsa-miR-7113-3p	79
hsa-miR-7113-5p	79
hsa-miR-7114-3p	55
hsa-miR-7114-5p	39
hsa-miR-7150	124
hsa-miR-7151-5p	151
hsa-miR-7152-3p	150
hsa-miR-7152-5p	1151
hsa-miR-7153-3p	150
hsa-miR-7153-5p	119
hsa-miR-7154-3p	311
hsa-miR-7154-5p	68
hsa-miR-7155-5p	507
hsa-miR-7156-5p	315
hsa-miR-7157-3p	586
hsa-miR-7158-3p	65
hsa-miR-7158-5p	43
hsa-miR-7159-3p	67
hsa-miR-7159-5p	94
hsa-miR-7160-5p	43
hsa-miR-7161-3p	120
hsa-miR-7161-5p	118
hsa-miR-718	171
hsa-miR-744-3p	194
hsa-miR-744-5p	837
hsa-miR-7515	73
hsa-miR-758-3p	397
hsa-miR-760	115
hsa-miR-761	198
hsa-miR-762	57
hsa-miR-764	74
hsa-miR-7641	630
hsa-miR-765	409
hsa-miR-766-3p	155
hsa-miR-766-5p	322
hsa-miR-767-3p	48
hsa-miR-767-5p	210
hsa-miR-769-3p	253
hsa-miR-769-5p	269
hsa-miR-770-5p	405
hsa-miR-7702	130
hsa-miR-7704	62
hsa-miR-7705	138
hsa-miR-7706	141
hsa-miR-7843-3p	175
hsa-miR-7843-5p	158
hsa-miR-7844-5p	205
hsa-miR-7845-5p	196
hsa-miR-7847-3p	611
hsa-miR-7848-3p	179
hsa-miR-7849-3p	170
hsa-miR-7850-5p	229
hsa-miR-7851-3p	200
hsa-miR-7853-5p	141
hsa-miR-7855-5p	1011
hsa-miR-7856-5p	161
hsa-miR-7973	58
hsa-miR-7975	397
hsa-miR-7977	375
hsa-miR-7978	89
hsa-miR-802	194
hsa-miR-8052	227
hsa-miR-8053	148
hsa-miR-8054	647
hsa-miR-8055	201
hsa-miR-8056	127
hsa-miR-8057	239
hsa-miR-8058	65
hsa-miR-8059	275
hsa-miR-8060	358
hsa-miR-8061	328
hsa-miR-8062	174
hsa-miR-8063	56
hsa-miR-8064	47
hsa-miR-8065	736
hsa-miR-8066	114
[truncated: 79 more rows]

## Sheet: Table S5 miRNA_list_Serum_2
Additional file 2: Table S5. The number reads that mapped to miRNA genes for serum samples taken from women without gestation complications at second trimester of pregnancy
miRNA	Number of reads, n
hsa-let-7a-2-3p	243
hsa-let-7a-3p	296
hsa-let-7a-5p	21355
hsa-let-7b-3p	343
hsa-let-7b-5p	78848
hsa-let-7c-3p	230
hsa-let-7c-5p	1088
hsa-let-7d-3p	1226
hsa-let-7d-5p	849
hsa-let-7e-3p	97
hsa-let-7e-5p	674
hsa-let-7f-1-3p	92
hsa-let-7f-2-3p	164
hsa-let-7f-5p	11382
hsa-let-7g-3p	72
hsa-let-7g-5p	2446
hsa-let-7i-3p	103
hsa-let-7i-5p	19454
hsa-miR-1-3p	349
hsa-miR-100-3p	102
hsa-miR-100-5p	319
hsa-miR-101-3p	935
hsa-miR-101-5p	165
hsa-miR-103a-3p	1075
hsa-miR-103b	673
hsa-miR-105-3p	346
hsa-miR-105-5p	245
hsa-miR-106a-3p	349
hsa-miR-106a-5p	116
hsa-miR-106b-3p	527
hsa-miR-106b-5p	664
hsa-miR-107	1122
hsa-miR-10a-3p	85
hsa-miR-10a-5p	377
hsa-miR-10b-3p	661
hsa-miR-10b-5p	393
hsa-miR-1178-3p	262
hsa-miR-1178-5p	32
hsa-miR-1179	152
hsa-miR-1180-3p	251
hsa-miR-1180-5p	163
hsa-miR-1181	464
hsa-miR-1182	130
hsa-miR-1183	111
hsa-miR-1184	154
hsa-miR-1185-1-3p	157
hsa-miR-1185-2-3p	80
hsa-miR-1193	248
hsa-miR-1197	56
hsa-miR-1199-3p	58
hsa-miR-1199-5p	177
hsa-miR-1200	193
hsa-miR-1202	81
hsa-miR-1203	364
hsa-miR-1204	37
hsa-miR-1205	78
hsa-miR-1206	52
hsa-miR-1207-3p	24
hsa-miR-1207-5p	24
hsa-miR-1208	151
hsa-miR-122-3p	70
hsa-miR-122-5p	55779
hsa-miR-1224-3p	172
hsa-miR-1224-5p	321
hsa-miR-1225-3p	163
hsa-miR-1226-3p	52
hsa-miR-1226-5p	115
hsa-miR-1227-3p	193
hsa-miR-1227-5p	55
hsa-miR-1228-3p	65
hsa-miR-1229-3p	70
hsa-miR-1229-5p	174
hsa-miR-1231	255
hsa-miR-1233-3p	97
hsa-miR-1233-5p	82
hsa-miR-1236-3p	110
hsa-miR-1236-5p	227
hsa-miR-1237-3p	243
hsa-miR-1237-5p	312
hsa-miR-1238-3p	84
hsa-miR-1238-5p	165
hsa-miR-124-3p	37
hsa-miR-124-5p	273
hsa-miR-1243	154
hsa-miR-1244	635
hsa-miR-1245a	112
hsa-miR-1245b-3p	65
hsa-miR-1245b-5p	49
hsa-miR-1246	353
hsa-miR-1247-3p	437
hsa-miR-1247-5p	189
hsa-miR-1248	96
hsa-miR-1249-3p	262
hsa-miR-1249-5p	94
hsa-miR-1250-3p	263
hsa-miR-1250-5p	137
hsa-miR-1251-3p	160
hsa-miR-1251-5p	77
hsa-miR-1252-3p	76
hsa-miR-1252-5p	187
hsa-miR-1253	185
hsa-miR-1254	113
hsa-miR-1255a	188
hsa-miR-1255b-5p	110
hsa-miR-1256	177
hsa-miR-1257	124
hsa-miR-1258	187
hsa-miR-125a-3p	170
hsa-miR-125a-5p	2157
hsa-miR-125b-1-3p	127
hsa-miR-125b-2-3p	108
hsa-miR-125b-5p	690
hsa-miR-126-3p	4685
hsa-miR-126-5p	921
hsa-miR-1260a	210
hsa-miR-1260b	304
hsa-miR-1261	136
hsa-miR-1262	300
hsa-miR-1263	44
hsa-miR-1265	273
hsa-miR-1266-3p	76
hsa-miR-1266-5p	1503
hsa-miR-1267	195
hsa-miR-1268a	219
hsa-miR-1268b	145
hsa-miR-1269a	153
hsa-miR-127-3p	368
hsa-miR-127-5p	136
hsa-miR-1270	423
hsa-miR-1272	219
hsa-miR-1273a	59
hsa-miR-1273c	96
hsa-miR-1273d	87
hsa-miR-1273e	73
hsa-miR-1273f	108
hsa-miR-1273g-3p	177
hsa-miR-1273g-5p	90
hsa-miR-1273h-3p	144
hsa-miR-1273h-5p	91
hsa-miR-1276	867
hsa-miR-1279	38
hsa-miR-128-1-5p	277
hsa-miR-128-2-5p	155
hsa-miR-128-3p	534
hsa-miR-1281	91
hsa-miR-1282	61
hsa-miR-1283	196
hsa-miR-1284	159
hsa-miR-1285-3p	65
hsa-miR-1286	73
hsa-miR-1287-3p	1042
hsa-miR-1287-5p	282
hsa-miR-1288-3p	362
hsa-miR-1288-5p	261
hsa-miR-1289	129
hsa-miR-129-5p	227
hsa-miR-1290	589
hsa-miR-1291	182
hsa-miR-1292-3p	145
hsa-miR-1292-5p	412
hsa-miR-1293	211
hsa-miR-1294	169
hsa-miR-1295a	143
hsa-miR-1295b-3p	133
hsa-miR-1296-3p	236
hsa-miR-1296-5p	54
hsa-miR-1298-3p	84
hsa-miR-1298-5p	504
hsa-miR-1299	210
hsa-miR-1301-3p	129
hsa-miR-1301-5p	32
hsa-miR-1302	138
hsa-miR-1303	211
hsa-miR-1304-3p	171
hsa-miR-1304-5p	166
hsa-miR-1305	106
hsa-miR-1306-3p	142
hsa-miR-1306-5p	477
hsa-miR-1307-3p	1138
hsa-miR-1307-5p	208
hsa-miR-130a-3p	247
hsa-miR-130a-5p	282
hsa-miR-130b-3p	603
hsa-miR-130b-5p	397
hsa-miR-132-3p	228
hsa-miR-132-5p	359
hsa-miR-1321	47
hsa-miR-1322	139
hsa-miR-1323	48
hsa-miR-1324	67
hsa-miR-133a-3p	95
hsa-miR-133a-5p	97
hsa-miR-133b	165
hsa-miR-134-3p	219
hsa-miR-134-5p	210
hsa-miR-1343-3p	109
hsa-miR-1343-5p	87
hsa-miR-135a-3p	228
hsa-miR-135a-5p	68
hsa-miR-135b-3p	852
hsa-miR-135b-5p	174
hsa-miR-136-3p	190
hsa-miR-136-5p	204
hsa-miR-137	381
hsa-miR-138-1-3p	236
hsa-miR-138-2-3p	290
hsa-miR-138-5p	695
hsa-miR-139-3p	423
hsa-miR-139-5p	386
hsa-miR-140-3p	860
hsa-miR-140-5p	272
hsa-miR-141-3p	88
hsa-miR-141-5p	1151
hsa-miR-142-3p	5325
hsa-miR-142-5p	974
hsa-miR-143-3p	1580
hsa-miR-143-5p	114
hsa-miR-144-3p	151
hsa-miR-144-5p	58
hsa-miR-145-3p	55
hsa-miR-145-5p	167
hsa-miR-1468-3p	67
hsa-miR-1468-5p	247
hsa-miR-1469	80
hsa-miR-146a-3p	149
hsa-miR-146a-5p	1898
hsa-miR-146b-3p	118
hsa-miR-146b-5p	606
hsa-miR-1470	119
hsa-miR-1471	116
hsa-miR-147a	60
hsa-miR-147b	147
hsa-miR-148a-3p	3021
hsa-miR-148a-5p	733
hsa-miR-148b-3p	578
hsa-miR-148b-5p	202
hsa-miR-149-3p	151
hsa-miR-149-5p	188
hsa-miR-150-3p	44
hsa-miR-150-5p	1884
hsa-miR-151a-3p	1124
hsa-miR-151b/151a-5p	136
hsa-miR-152-3p	152
hsa-miR-152-5p	527
hsa-miR-153-3p	53
hsa-miR-153-5p	15
hsa-miR-1537-5p	33
hsa-miR-1538	41
hsa-miR-1539	96
hsa-miR-154-3p	45
hsa-miR-154-5p	104
hsa-miR-155-3p	82
hsa-miR-155-5p	828
hsa-miR-1587	84
hsa-miR-15a-5p	256
hsa-miR-15b-3p	217
hsa-miR-15b-5p	294
hsa-miR-16-1-3p	185
hsa-miR-16-2-3p	523
hsa-miR-16-5p	119048
hsa-miR-17-3p	120
hsa-miR-17-5p	254
hsa-miR-181a-2-3p	324
hsa-miR-181a-3p	834
hsa-miR-181a-5p	668
hsa-miR-181b-2-3p	156
hsa-miR-181b-3p	156
hsa-miR-181b-5p	257
hsa-miR-181c-3p	838
hsa-miR-181c-5p	828
hsa-miR-181d-3p	334
hsa-miR-181d-5p	183
hsa-miR-182-3p	76
hsa-miR-182-5p	326
hsa-miR-1825	38
hsa-miR-1827	473
hsa-miR-183-3p	127
hsa-miR-183-5p	348
hsa-miR-184	450
hsa-miR-185-3p	202
hsa-miR-185-5p	457
hsa-miR-186-3p	123
hsa-miR-186-5p	240
hsa-miR-187-3p	150
hsa-miR-187-5p	162
hsa-miR-188-3p	92
hsa-miR-188-5p	129
hsa-miR-18a-3p	95
hsa-miR-18a-5p	567
hsa-miR-18b-3p	72
hsa-miR-18b-5p	134
hsa-miR-1908-3p	205
hsa-miR-1908-5p	345
hsa-miR-1909-3p	60
hsa-miR-1909-5p	71
hsa-miR-190a-3p	52
hsa-miR-190a-5p	136
hsa-miR-190b	207
hsa-miR-191-3p	206
hsa-miR-191-5p	1895
hsa-miR-1910-3p	49
hsa-miR-1910-5p	273
hsa-miR-1911-3p	149
hsa-miR-1911-5p	149
hsa-miR-1913	92
hsa-miR-1914-3p	158
hsa-miR-1914-5p	300
hsa-miR-1915-3p	138
hsa-miR-1915-5p	76
hsa-miR-192-3p	277
hsa-miR-192-5p	554
hsa-miR-193a-3p	173
hsa-miR-193a-5p	409
hsa-miR-193b-3p	598
hsa-miR-193b-5p	341
hsa-miR-194-5p	297
hsa-miR-195-3p	64
hsa-miR-195-5p	268
hsa-miR-196a-3p	444
hsa-miR-196a-5p	432
hsa-miR-196b-3p	307
hsa-miR-196b-5p	338
hsa-miR-197-3p	1894
hsa-miR-197-5p	88
hsa-miR-1976	267
hsa-miR-198	215
hsa-miR-199a-3p	1828
hsa-miR-199a-5p	137
hsa-miR-199b-3p	367
hsa-miR-199b-5p	184
hsa-miR-19a-3p	121
hsa-miR-19a-5p	45
hsa-miR-19b-1-5p	46
hsa-miR-19b-2-5p	65
hsa-miR-19b-3p	219
hsa-miR-200a-3p	46
hsa-miR-200a-5p	85
hsa-miR-200b-3p	116
hsa-miR-200b-5p	113
hsa-miR-200c-3p	217
hsa-miR-200c-5p	237
hsa-miR-202-3p	86
hsa-miR-202-5p	50
hsa-miR-203a-3p	702
hsa-miR-203a-5p	128
hsa-miR-203b-3p	201
hsa-miR-203b-5p	241
hsa-miR-204-3p	132
hsa-miR-204-5p	56
hsa-miR-205-3p	134
hsa-miR-205-5p	364
hsa-miR-2053	74
hsa-miR-2054	62
hsa-miR-206	433
hsa-miR-208a-3p	155
hsa-miR-208a-5p	102
hsa-miR-208b-3p	581
hsa-miR-208b-5p	56
hsa-miR-20a-3p	828
hsa-miR-20a-5p	281
hsa-miR-20b-5p	138
hsa-miR-21-3p	133
hsa-miR-21-5p	3153
hsa-miR-210-3p	103
hsa-miR-210-5p	97
hsa-miR-211-3p	188
hsa-miR-211-5p	228
hsa-miR-2110	209
hsa-miR-2113	163
hsa-miR-2114-3p	162
hsa-miR-2114-5p	474
hsa-miR-2115-3p	601
hsa-miR-2115-5p	157
hsa-miR-2116-3p	151
hsa-miR-2116-5p	165
hsa-miR-2117	129
hsa-miR-212-3p	151
hsa-miR-212-5p	112
hsa-miR-214-3p	81
hsa-miR-215-3p	34
hsa-miR-215-5p	195
hsa-miR-216a-3p	155
hsa-miR-216a-5p	116
hsa-miR-216b-3p	104
hsa-miR-217	146
hsa-miR-218-1-3p	87
hsa-miR-218-2-3p	250
hsa-miR-218-5p	218
hsa-miR-219a-1-3p	270
hsa-miR-219a-2-3p	87
hsa-miR-219a-5p	235
hsa-miR-219b-3p	113
hsa-miR-219b-5p	520
hsa-miR-22-3p	352
hsa-miR-22-5p	168
hsa-miR-221-3p	1054
hsa-miR-221-5p	90
hsa-miR-222-3p	218
hsa-miR-222-5p	69
hsa-miR-223-3p	14461
hsa-miR-223-5p	521
hsa-miR-224-5p	250
hsa-miR-2276-3p	431
hsa-miR-2276-5p	97
hsa-miR-2277-3p	110
hsa-miR-2277-5p	42
hsa-miR-2278	47
hsa-miR-2355-3p	85
hsa-miR-2355-5p	261
hsa-miR-2392	66
hsa-miR-23a-3p	708
hsa-miR-23a-5p	268
hsa-miR-23b-3p	177
hsa-miR-23b-5p	35
hsa-miR-23c	67
hsa-miR-24-1-5p	155
hsa-miR-24-2-5p	93
hsa-miR-24-3p	1033
hsa-miR-2467-3p	45
hsa-miR-2467-5p	70
hsa-miR-25-3p	4682
hsa-miR-25-5p	96
hsa-miR-2681-3p	183
hsa-miR-2681-5p	80
hsa-miR-2682-3p	34
hsa-miR-2682-5p	148
hsa-miR-26a-1-3p	51
hsa-miR-26a-2-3p	147
hsa-miR-26a-5p	1609
hsa-miR-26b-3p	188
hsa-miR-26b-5p	2370
hsa-miR-27a-3p	159
hsa-miR-27a-5p	34
hsa-miR-27b-3p	728
hsa-miR-27b-5p	85
hsa-miR-28-3p	238
hsa-miR-28-5p	42
hsa-miR-2861	45
hsa-miR-2909	316
hsa-miR-296-3p	355
hsa-miR-296-5p	106
hsa-miR-298	122
hsa-miR-299-3p	83
hsa-miR-299-5p	394
hsa-miR-29a-3p	767
hsa-miR-29a-5p	104
hsa-miR-29b-1-5p	118
hsa-miR-29b-2-5p	72
hsa-miR-29b-3p	147
hsa-miR-29c-3p	400
hsa-miR-29c-5p	485
hsa-miR-300	133
hsa-miR-301a-3p	83
hsa-miR-301b-3p	91
hsa-miR-301b-5p	86
hsa-miR-302a-3p	69
hsa-miR-302a-5p	117
hsa-miR-302b-3p	38
hsa-miR-302b-5p	620
hsa-miR-302c-3p	82
hsa-miR-302d-3p	332
hsa-miR-302e	38
hsa-miR-302f	40
hsa-miR-3064-3p	174
hsa-miR-3064-5p	90
hsa-miR-30a-3p	49
hsa-miR-30a-5p	370
hsa-miR-30b-3p	215
hsa-miR-30b-5p	113
hsa-miR-30c-1-3p	191
hsa-miR-30c-2-3p	62
hsa-miR-30c-5p	201
hsa-miR-30d-3p	178
hsa-miR-30d-5p	5556
hsa-miR-30e-3p	744
hsa-miR-30e-5p	1122
hsa-miR-31-3p	297
hsa-miR-31-5p	147
hsa-miR-3115	495
hsa-miR-3116	101
hsa-miR-3117-5p	173
hsa-miR-3118	356
hsa-miR-3119	67
hsa-miR-3120-3p	103
hsa-miR-3121-3p	25
hsa-miR-3121-5p	148
hsa-miR-3122	140
hsa-miR-3123	221
hsa-miR-3124-3p	199
hsa-miR-3124-5p	234
hsa-miR-3125	124
hsa-miR-3126-3p	355
hsa-miR-3126-5p	263
hsa-miR-3127-3p	123
hsa-miR-3127-5p	276
hsa-miR-3128	97
hsa-miR-3129-3p	135
hsa-miR-3129-5p	350
hsa-miR-3130-3p	471
hsa-miR-3130-5p	1218
hsa-miR-3131	311
hsa-miR-3132	145
hsa-miR-3133	180
hsa-miR-3134	119
hsa-miR-3135a	24
hsa-miR-3135b	257
hsa-miR-3136-3p	123
hsa-miR-3136-5p	167
hsa-miR-3137	136
hsa-miR-3138	216
hsa-miR-3139	93
hsa-miR-3140-3p	98
hsa-miR-3140-5p	65
hsa-miR-3141	313
hsa-miR-3142	177
hsa-miR-3143	133
hsa-miR-3144-3p	194
hsa-miR-3144-5p	679
hsa-miR-3145-3p	211
hsa-miR-3145-5p	272
hsa-miR-3146	245
hsa-miR-3147	239
hsa-miR-3148	110
hsa-miR-3149	181
hsa-miR-3150b-3p	215
hsa-miR-3150b-5p	100
hsa-miR-3151-3p	196
hsa-miR-3151-5p	1639
hsa-miR-3152-3p	151
hsa-miR-3152-5p	172
hsa-miR-3153	132
hsa-miR-3154	87
hsa-miR-3155a	127
hsa-miR-3155b	56
hsa-miR-3156-3p	92
hsa-miR-3157-3p	56
hsa-miR-3157-5p	129
hsa-miR-3158-3p	99
hsa-miR-3159	59
hsa-miR-3160-3p	75
hsa-miR-3161	241
hsa-miR-3162-3p	299
hsa-miR-3162-5p	302
hsa-miR-3163	117
hsa-miR-3164	73
hsa-miR-3165	115
hsa-miR-3166	55
hsa-miR-3167	109
hsa-miR-3168	1126
hsa-miR-3169	226
hsa-miR-3170	682
hsa-miR-3171	170
hsa-miR-3173-3p	32
hsa-miR-3173-5p	85
hsa-miR-3174	133
hsa-miR-3175	111
hsa-miR-3176	129
hsa-miR-3177-3p	90
hsa-miR-3178	281
hsa-miR-3179	111
hsa-miR-3180	36
hsa-miR-3180-3p	43
hsa-miR-3180-5p	311
hsa-miR-3181	55
hsa-miR-3182	508
hsa-miR-3183	170
hsa-miR-3185	94
hsa-miR-3186-3p	216
hsa-miR-3186-5p	35
hsa-miR-3187-3p	82
hsa-miR-3187-5p	68
hsa-miR-3188	136
hsa-miR-3189-3p	323
hsa-miR-3189-5p	90
hsa-miR-3190-5p	209
hsa-miR-3191-3p	96
hsa-miR-3191-5p	97
hsa-miR-3192-3p	377
hsa-miR-3192-5p	258
hsa-miR-3193	367
hsa-miR-3194-3p	242
hsa-miR-3194-5p	35
hsa-miR-3195	89
hsa-miR-3196	40
hsa-miR-3197	377
hsa-miR-3198	161
hsa-miR-3199	355
hsa-miR-32-3p	47
hsa-miR-32-5p	85
hsa-miR-3200-3p	335
hsa-miR-3200-5p	84
hsa-miR-3201	155
hsa-miR-3202	91
hsa-miR-320a	1325
hsa-miR-320b	479
hsa-miR-320c	948
hsa-miR-320d	223
hsa-miR-320e	159
hsa-miR-323a-3p	72
hsa-miR-323a-5p	763
hsa-miR-323b-3p	146
hsa-miR-323b-5p	370
hsa-miR-324-3p	301
hsa-miR-324-5p	305
hsa-miR-325	202
hsa-miR-326	226
hsa-miR-328-3p	1013
hsa-miR-328-5p	247
hsa-miR-329-3p	135
hsa-miR-329-5p	154
hsa-miR-330-3p	65
hsa-miR-330-5p	192
hsa-miR-331-3p	101
hsa-miR-331-5p	233
hsa-miR-335-3p	52
hsa-miR-335-5p	395
hsa-miR-337-3p	80
hsa-miR-337-5p	100
hsa-miR-338-3p	263
hsa-miR-338-5p	130
hsa-miR-339-3p	272
hsa-miR-339-5p	337
hsa-miR-33a-3p	78
hsa-miR-33a-5p	165
hsa-miR-33b-3p	65
hsa-miR-33b-5p	43
hsa-miR-340-3p	44
hsa-miR-340-5p	146
hsa-miR-342-3p	2070
hsa-miR-342-5p	103
hsa-miR-345-3p	49
hsa-miR-345-5p	335
hsa-miR-346	155
hsa-miR-34a-5p	365
hsa-miR-34b-3p	410
hsa-miR-34b-5p	126
hsa-miR-34c-3p	346
hsa-miR-3529-5p	90
hsa-miR-3605-3p	386
hsa-miR-3605-5p	205
hsa-miR-3606-3p	161
hsa-miR-3607-3p	167
hsa-miR-3607-5p	140
hsa-miR-3609	697
hsa-miR-361-3p	370
hsa-miR-361-5p	406
hsa-miR-3610	131
hsa-miR-3611	179
hsa-miR-3612	240
hsa-miR-3613-3p	622
hsa-miR-3613-5p	434
hsa-miR-3614-3p	255
hsa-miR-3614-5p	453
hsa-miR-3615	984
hsa-miR-3616-3p	90
hsa-miR-3616-5p	33
hsa-miR-3617-3p	455
hsa-miR-3617-5p	93
hsa-miR-3618	106
hsa-miR-3619-3p	202
hsa-miR-3619-5p	317
hsa-miR-362-3p	197
hsa-miR-362-5p	142
hsa-miR-3620-3p	276
hsa-miR-3620-5p	101
hsa-miR-3621	77
hsa-miR-3622a-3p	192
hsa-miR-3622a-5p	56
hsa-miR-3622b-3p	141
hsa-miR-363-3p	145
hsa-miR-363-5p	790
hsa-miR-3646	191
hsa-miR-3648	83
hsa-miR-3649	573
hsa-miR-3651	203
hsa-miR-3652	134
hsa-miR-3653-3p	1051
hsa-miR-3653-5p	1878
hsa-miR-3654	291
hsa-miR-3655	117
hsa-miR-3656	84
hsa-miR-3657	53
hsa-miR-3658	40
hsa-miR-3659	102
hsa-miR-365a-3p	53
hsa-miR-365a-5p	220
hsa-miR-365b-3p	1137
hsa-miR-365b-5p	69
hsa-miR-3660	49
hsa-miR-3661	117
hsa-miR-3662	350
hsa-miR-3663-3p	234
hsa-miR-3663-5p	145
hsa-miR-3664-3p	27
hsa-miR-3664-5p	77
hsa-miR-3666	337
hsa-miR-3667-3p	202
hsa-miR-3667-5p	73
hsa-miR-3668	151
hsa-miR-367-3p	40
hsa-miR-367-5p	44
hsa-miR-3670	182
hsa-miR-3671	74
hsa-miR-3672	68
hsa-miR-3674	304
hsa-miR-3675-3p	622
hsa-miR-3675-5p	82
hsa-miR-3677-3p	77
hsa-miR-3677-5p	86
hsa-miR-3678-3p	50
hsa-miR-3678-5p	98
hsa-miR-3679-3p	101
hsa-miR-3679-5p	141
hsa-miR-3680-3p	122
hsa-miR-3680-5p	210
hsa-miR-3681-3p	150
hsa-miR-3681-5p	63
hsa-miR-3682-3p	121
hsa-miR-3682-5p	59
hsa-miR-3683	417
hsa-miR-3684	123
hsa-miR-3685	247
hsa-miR-3686	97
hsa-miR-3687	73
hsa-miR-3689b-3p	191
hsa-miR-3689d	193
hsa-miR-3689f	86
hsa-miR-369-3p	134
hsa-miR-369-5p	71
hsa-miR-3690	224
hsa-miR-3691-3p	311
hsa-miR-3691-5p	154
hsa-miR-3692-3p	193
hsa-miR-3692-5p	229
hsa-miR-370-3p	359
hsa-miR-370-5p	52
hsa-miR-3713	178
hsa-miR-371b-5p	114
hsa-miR-372-3p	145
hsa-miR-372-5p	40
hsa-miR-373-3p	137
hsa-miR-374a-3p	172
hsa-miR-374a-5p	268
hsa-miR-374b-3p	89
hsa-miR-374c-5p	133
hsa-miR-375	634
hsa-miR-376a-2-5p	37
hsa-miR-376a-5p	140
hsa-miR-376b-3p	30
hsa-miR-376b-5p	134
hsa-miR-376c-3p	69
hsa-miR-377-5p	112
hsa-miR-378a-3p	193
hsa-miR-378a-5p	312
hsa-miR-378b	57
hsa-miR-378c	115
hsa-miR-378d	164
hsa-miR-378e	142
hsa-miR-378f	241
hsa-miR-378g	294
hsa-miR-378h	47
hsa-miR-378i	66
hsa-miR-378j	123
hsa-miR-379-3p	66
hsa-miR-379-5p	357
hsa-miR-380-3p	22
hsa-miR-380-5p	188
hsa-miR-381-5p	31
hsa-miR-382-3p	90
hsa-miR-382-5p	544
hsa-miR-383-3p	207
hsa-miR-383-5p	90
hsa-miR-384	405
hsa-miR-3907	288
hsa-miR-3908	147
hsa-miR-3909	44
hsa-miR-3910	282
hsa-miR-3911	41
hsa-miR-3912-5p	185
hsa-miR-3913-3p	287
hsa-miR-3914	233
hsa-miR-3915	378
hsa-miR-3916	311
hsa-miR-3917	72
hsa-miR-3918	52
hsa-miR-3919	132
hsa-miR-3920	181
hsa-miR-3921	73
hsa-miR-3922-3p	227
hsa-miR-3922-5p	74
hsa-miR-3923	170
hsa-miR-3925-3p	81
hsa-miR-3925-5p	195
hsa-miR-3927-3p	128
hsa-miR-3927-5p	94
hsa-miR-3928-3p	176
hsa-miR-3928-5p	189
hsa-miR-3934-3p	167
hsa-miR-3934-5p	254
hsa-miR-3935	98
hsa-miR-3936	252
hsa-miR-3937	100
hsa-miR-3938	133
hsa-miR-3939	147
hsa-miR-3940-3p	332
hsa-miR-3940-5p	359
hsa-miR-3941	135
hsa-miR-3942-3p	665
hsa-miR-3942-5p	128
hsa-miR-3943	159
hsa-miR-3944-5p	120
hsa-miR-3945	114
hsa-miR-3960	164
hsa-miR-3972	299
hsa-miR-3973	47
hsa-miR-3974	645
hsa-miR-3975	75
hsa-miR-3976	126
hsa-miR-3977	79
hsa-miR-3978	114
hsa-miR-409-3p	532
hsa-miR-409-5p	42
hsa-miR-410-5p	134
hsa-miR-411-3p	136
hsa-miR-411-5p	90
hsa-miR-412-3p	231
hsa-miR-412-5p	132
hsa-miR-421	82
hsa-miR-422a	183
hsa-miR-423-3p	739
hsa-miR-423-5p	13793
hsa-miR-424-3p	82
hsa-miR-424-5p	46
hsa-miR-425-3p	184
hsa-miR-425-5p	1758
hsa-miR-4251	73
hsa-miR-4252	303
hsa-miR-4253	63
hsa-miR-4254	754
hsa-miR-4255	147
hsa-miR-4256	71
hsa-miR-4257	121
hsa-miR-4258	189
hsa-miR-4259	388
hsa-miR-4260	33
hsa-miR-4262	616
hsa-miR-4264	122
hsa-miR-4265	79
hsa-miR-4267	144
hsa-miR-4268	145
hsa-miR-4269	166
hsa-miR-4270	132
hsa-miR-4271	182
hsa-miR-4272	66
hsa-miR-4273	126
hsa-miR-4274	619
hsa-miR-4275	557
hsa-miR-4276	32
hsa-miR-4277	38
hsa-miR-4278	93
hsa-miR-4279	114
hsa-miR-4280	37
hsa-miR-4281	74
hsa-miR-4282	255
hsa-miR-4283	113
hsa-miR-4284	164
hsa-miR-4285	209
hsa-miR-4286	92
hsa-miR-4287	126
hsa-miR-4288	197
hsa-miR-429	37
hsa-miR-4290	514
hsa-miR-4291	166
hsa-miR-4292	45
hsa-miR-4293	145
hsa-miR-4294	37
hsa-miR-4295	35
hsa-miR-4298	139
hsa-miR-4299	88
hsa-miR-4300	56
hsa-miR-4301	243
hsa-miR-4302	510
hsa-miR-4303	195
hsa-miR-4304	74
hsa-miR-4305	768
hsa-miR-4307	1468
hsa-miR-4309	48
hsa-miR-431-3p	160
hsa-miR-431-5p	98
hsa-miR-4310	113
hsa-miR-4311	121
hsa-miR-4312	162
hsa-miR-4315	59
hsa-miR-4316	99
hsa-miR-4317	230
hsa-miR-4319	33
hsa-miR-432-3p	65
hsa-miR-432-5p	1356
hsa-miR-4320	51
hsa-miR-4321	223
hsa-miR-4322	201
hsa-miR-4323	347
hsa-miR-4324	246
hsa-miR-4325	72
hsa-miR-4326	195
hsa-miR-4327	115
hsa-miR-4328	39
hsa-miR-4329	220
hsa-miR-433-3p	154
hsa-miR-433-5p	74
hsa-miR-4417	160
hsa-miR-4418	37
hsa-miR-4419b	208
hsa-miR-4421	85
hsa-miR-4422	152
hsa-miR-4423-3p	169
hsa-miR-4423-5p	187
hsa-miR-4424	92
hsa-miR-4425	584
hsa-miR-4427	92
hsa-miR-4428	130
hsa-miR-4429	136
hsa-miR-4430	113
hsa-miR-4431	86
hsa-miR-4432	33
hsa-miR-4433a-3p	565
hsa-miR-4433a-5p	148
hsa-miR-4433b-3p	224
hsa-miR-4433b-5p	1397
hsa-miR-4434	136
hsa-miR-4435	110
hsa-miR-4436a	102
hsa-miR-4436b-3p	298
hsa-miR-4436b-5p	563
hsa-miR-4438	331
hsa-miR-4439	46
hsa-miR-4440	495
hsa-miR-4442	103
hsa-miR-4443	303
hsa-miR-4444	123
hsa-miR-4445-3p	177
hsa-miR-4445-5p	56
hsa-miR-4446-3p	58
hsa-miR-4446-5p	454
hsa-miR-4447	56
hsa-miR-4448	659
hsa-miR-4449	289
hsa-miR-4450	181
hsa-miR-4451	118
hsa-miR-4452	38
hsa-miR-4453	37
hsa-miR-4454	419
hsa-miR-4455	47
hsa-miR-4456	607
hsa-miR-4457	357
hsa-miR-4458	1068
hsa-miR-4459	436
hsa-miR-4460	200
hsa-miR-4461	283
hsa-miR-4462	364
hsa-miR-4463	101
hsa-miR-4464	170
hsa-miR-4465	153
hsa-miR-4466	92
hsa-miR-4467	143
hsa-miR-4468	124
hsa-miR-4469	253
hsa-miR-4470	72
hsa-miR-4471	104
hsa-miR-4472	140
hsa-miR-4473	134
hsa-miR-4474-3p	33
hsa-miR-4474-5p	116
hsa-miR-4475	62
hsa-miR-4476	273
hsa-miR-4477a	71
hsa-miR-4477b	47
hsa-miR-4479	63
hsa-miR-448	188
hsa-miR-4480	105
hsa-miR-4481	57
hsa-miR-4482-3p	35
hsa-miR-4482-5p	269
hsa-miR-4483	129
hsa-miR-4484	332
hsa-miR-4485-3p	136
hsa-miR-4487	115
hsa-miR-4488	103
hsa-miR-4489	151
hsa-miR-4490	49
hsa-miR-4491	31
hsa-miR-4492	171
hsa-miR-4493	34
hsa-miR-4494	211
hsa-miR-4495	178
hsa-miR-4496	334
hsa-miR-4498	32
hsa-miR-4499	71
hsa-miR-449a	349
hsa-miR-449b-3p	135
hsa-miR-449b-5p	146
hsa-miR-449c-3p	159
hsa-miR-449c-5p	120
hsa-miR-4500	83
hsa-miR-4501	1007
hsa-miR-4502	499
hsa-miR-4503	59
hsa-miR-4504	66
hsa-miR-4505	69
hsa-miR-4506	43
hsa-miR-4507	163
hsa-miR-4508	140
hsa-miR-4509	46
hsa-miR-450a-1-3p	156
hsa-miR-450a-2-3p	79
hsa-miR-450a-5p	134
hsa-miR-450b-3p	217
hsa-miR-450b-5p	221
hsa-miR-4510	809
hsa-miR-4511	237
hsa-miR-4512	216
hsa-miR-4513	143
hsa-miR-4514	1565
hsa-miR-4515	106
hsa-miR-4516	112
hsa-miR-4517	104
hsa-miR-4518	220
hsa-miR-4519	78
hsa-miR-451a	2544
hsa-miR-451b	111
hsa-miR-452-5p	98
hsa-miR-4520-3p	119
hsa-miR-4521	112
hsa-miR-4522	52
hsa-miR-4523	77
hsa-miR-4524a-3p	35
hsa-miR-4524a-5p	92
hsa-miR-4525	38
hsa-miR-4526	184
hsa-miR-4527	48
hsa-miR-4528	60
hsa-miR-4529-5p	415
hsa-miR-4530	132
hsa-miR-4531	165
hsa-miR-4532	144
hsa-miR-4533	175
hsa-miR-4534	146
hsa-miR-4535	317
hsa-miR-4536-5p	213
hsa-miR-4537	202
hsa-miR-4538	206
hsa-miR-4539	91
hsa-miR-454-3p	176
hsa-miR-454-5p	107
hsa-miR-4540	238
hsa-miR-455-5p	54
hsa-miR-4632-3p	74
hsa-miR-4632-5p	179
hsa-miR-4633-3p	35
hsa-miR-4634	88
hsa-miR-4635	285
hsa-miR-4636	442
hsa-miR-4637	130
hsa-miR-4638-3p	136
hsa-miR-4638-5p	257
hsa-miR-4639-3p	90
hsa-miR-4639-5p	157
hsa-miR-4640-3p	32
hsa-miR-4640-5p	102
hsa-miR-4642	99
hsa-miR-4643	91
hsa-miR-4644	169
hsa-miR-4645-3p	35
hsa-miR-4645-5p	111
hsa-miR-4646-3p	391
hsa-miR-4646-5p	77
hsa-miR-4647	197
hsa-miR-4648	111
hsa-miR-4649-5p	186
hsa-miR-4650-3p	92
hsa-miR-4650-5p	399
hsa-miR-4651	140
hsa-miR-4652-3p	364
hsa-miR-4652-5p	256
hsa-miR-4653-3p	254
hsa-miR-4653-5p	27
hsa-miR-4654	119
hsa-miR-4655-3p	112
hsa-miR-4655-5p	639
hsa-miR-4656	38
hsa-miR-4657	142
hsa-miR-4658	304
hsa-miR-4659a-3p	120
hsa-miR-4659a-5p	30
hsa-miR-4659b-3p	81
hsa-miR-4659b-5p	32
hsa-miR-466	92
hsa-miR-4660	293
hsa-miR-4661-5p	383
hsa-miR-4662a-5p	113
hsa-miR-4663	253
hsa-miR-4664-3p	468
hsa-miR-4664-5p	148
hsa-miR-4665-3p	148
hsa-miR-4665-5p	70
hsa-miR-4666a-3p	181
hsa-miR-4666b	217
hsa-miR-4667-3p	277
hsa-miR-4667-5p	115
hsa-miR-4668-3p	252
hsa-miR-4668-5p	147
hsa-miR-4669	109
hsa-miR-4670-3p	595
hsa-miR-4670-5p	36
hsa-miR-4671-3p	94
hsa-miR-4671-5p	62
hsa-miR-4672	71
hsa-miR-4673	161
hsa-miR-4675	56
hsa-miR-4676-3p	196
hsa-miR-4676-5p	98
hsa-miR-4677-3p	57
hsa-miR-4677-5p	347
hsa-miR-4678	303
hsa-miR-4680-3p	189
hsa-miR-4680-5p	235
hsa-miR-4681	75
hsa-miR-4682	115
hsa-miR-4683	221
hsa-miR-4684-3p	171
hsa-miR-4685-3p	40
hsa-miR-4685-5p	174
hsa-miR-4686	130
hsa-miR-4687-3p	204
hsa-miR-4687-5p	263
hsa-miR-4688	35
hsa-miR-4689	113
hsa-miR-4690-5p	86
hsa-miR-4691-3p	98
hsa-miR-4691-5p	173
hsa-miR-4692	34
hsa-miR-4693-3p	327
hsa-miR-4693-5p	156
hsa-miR-4694-5p	105
hsa-miR-4695-3p	216
hsa-miR-4695-5p	209
hsa-miR-4696	221
hsa-miR-4697-3p	58
hsa-miR-4697-5p	72
hsa-miR-4698	119
hsa-miR-4699-3p	132
hsa-miR-4700-3p	125
hsa-miR-4700-5p	216
hsa-miR-4701-3p	275
hsa-miR-4701-5p	745
hsa-miR-4703-3p	245
hsa-miR-4703-5p	135
hsa-miR-4704-3p	102
hsa-miR-4704-5p	45
hsa-miR-4705	101
hsa-miR-4706	122
hsa-miR-4707-3p	382
hsa-miR-4707-5p	153
hsa-miR-4708-3p	89
hsa-miR-4709-3p	68
hsa-miR-4709-5p	224
hsa-miR-4710	72
hsa-miR-4711-3p	104
hsa-miR-4711-5p	95
hsa-miR-4712-5p	375
hsa-miR-4713-3p	276
hsa-miR-4713-5p	151
hsa-miR-4714-3p	234
hsa-miR-4714-5p	72
hsa-miR-4715-3p	93
hsa-miR-4715-5p	74
hsa-miR-4716-3p	106
hsa-miR-4716-5p	217
hsa-miR-4717-5p	205
hsa-miR-4718	504
hsa-miR-4719	162
hsa-miR-4720-3p	72
hsa-miR-4720-5p	63
hsa-miR-4721	141
hsa-miR-4722-3p	39
hsa-miR-4722-5p	144
hsa-miR-4723-3p	75
hsa-miR-4723-5p	280
hsa-miR-4724-3p	165
hsa-miR-4724-5p	204
hsa-miR-4725-3p	182
hsa-miR-4725-5p	33
hsa-miR-4726-3p	195
hsa-miR-4726-5p	97
hsa-miR-4727-3p	253
hsa-miR-4727-5p	103
hsa-miR-4728-3p	54
hsa-miR-4729	173
hsa-miR-4730	189
hsa-miR-4731-3p	695
hsa-miR-4732-3p	376
hsa-miR-4732-5p	296
hsa-miR-4733-3p	96
hsa-miR-4733-5p	141
hsa-miR-4734	84
hsa-miR-4735-3p	60
hsa-miR-4735-5p	79
hsa-miR-4736	31
hsa-miR-4737	126
hsa-miR-4738-3p	168
hsa-miR-4738-5p	246
hsa-miR-4739	170
hsa-miR-4740-3p	124
hsa-miR-4740-5p	108
hsa-miR-4741	164
hsa-miR-4742-5p	184
hsa-miR-4743-3p	106
hsa-miR-4743-5p	75
hsa-miR-4744	205
hsa-miR-4745-3p	369
hsa-miR-4745-5p	116
hsa-miR-4746-3p	161
hsa-miR-4746-5p	130
hsa-miR-4747-3p	73
hsa-miR-4747-5p	34
hsa-miR-4748	172
hsa-miR-4749-5p	172
hsa-miR-4750-3p	63
hsa-miR-4750-5p	175
hsa-miR-4751	91
hsa-miR-4752	142
hsa-miR-4753-3p	116
hsa-miR-4753-5p	104
hsa-miR-4754	391
hsa-miR-4755-3p	172
hsa-miR-4755-5p	79
hsa-miR-4756-3p	45
hsa-miR-4756-5p	72
hsa-miR-4757-3p	39
hsa-miR-4757-5p	71
hsa-miR-4758-3p	84
hsa-miR-4758-5p	125
hsa-miR-4759	91
hsa-miR-4760-3p	133
hsa-miR-4760-5p	122
hsa-miR-4762-3p	104
hsa-miR-4762-5p	73
hsa-miR-4763-3p	34
hsa-miR-4763-5p	275
hsa-miR-4764-3p	201
hsa-miR-4764-5p	155
hsa-miR-4765	130
hsa-miR-4766-3p	73
hsa-miR-4766-5p	120
hsa-miR-4767	98
hsa-miR-4768-3p	146
hsa-miR-4768-5p	83
hsa-miR-4769-3p	405
hsa-miR-4769-5p	74
hsa-miR-4770	2014
hsa-miR-4771	238
hsa-miR-4772-3p	224
hsa-miR-4772-5p	2444
hsa-miR-4773	164
hsa-miR-4774-3p	66
hsa-miR-4774-5p	47
hsa-miR-4775	191
hsa-miR-4776-3p	41
hsa-miR-4776-5p	67
hsa-miR-4777-3p	186
hsa-miR-4778-3p	89
hsa-miR-4778-5p	538
hsa-miR-4779	50
hsa-miR-4780	369
hsa-miR-4781-3p	237
hsa-miR-4781-5p	453
hsa-miR-4782-5p	1004
hsa-miR-4783-3p	85
hsa-miR-4783-5p	103
hsa-miR-4784	157
hsa-miR-4785	187
hsa-miR-4786-3p	83
hsa-miR-4786-5p	283
hsa-miR-4787-3p	152
hsa-miR-4787-5p	51
hsa-miR-4788	239
hsa-miR-4789-3p	166
hsa-miR-4789-5p	92
hsa-miR-4790-5p	75
hsa-miR-4791	115
hsa-miR-4792	202
hsa-miR-4793-3p	533
hsa-miR-4793-5p	222
hsa-miR-4794	43
hsa-miR-4795-3p	296
hsa-miR-4796-3p	155
hsa-miR-4796-5p	116
hsa-miR-4797-3p	103
hsa-miR-4798-3p	88
hsa-miR-4798-5p	565
hsa-miR-4800-3p	202
hsa-miR-4800-5p	301
hsa-miR-4801	116
hsa-miR-4802-3p	75
hsa-miR-4802-5p	78
hsa-miR-4803	271
hsa-miR-4804-3p	143
hsa-miR-4804-5p	122
hsa-miR-483-3p	640
hsa-miR-483-5p	595
hsa-miR-484	1065
hsa-miR-485-3p	434
hsa-miR-485-5p	112
hsa-miR-486-3p	59470
hsa-miR-486-5p	95176
hsa-miR-487a-3p	78
hsa-miR-487a-5p	94
hsa-miR-487b-5p	189
hsa-miR-488-3p	79
hsa-miR-488-5p	476
hsa-miR-489-3p	113
hsa-miR-489-5p	196
hsa-miR-490-3p	115
hsa-miR-490-5p	88
hsa-miR-491-3p	120
hsa-miR-491-5p	371
hsa-miR-492	105
hsa-miR-493-3p	33
hsa-miR-493-5p	242
hsa-miR-494-3p	215
hsa-miR-494-5p	94
hsa-miR-495-3p	63
hsa-miR-495-5p	75
hsa-miR-496	161
hsa-miR-497-3p	297
hsa-miR-497-5p	93
hsa-miR-498	157
hsa-miR-4999-3p	175
hsa-miR-4999-5p	105
hsa-miR-499b-3p	49
hsa-miR-5000-3p	486
hsa-miR-5000-5p	159
hsa-miR-5001-3p	90
hsa-miR-5001-5p	325
hsa-miR-5002-3p	87
hsa-miR-5002-5p	376
hsa-miR-5003-3p	140
hsa-miR-5003-5p	122
hsa-miR-5004-3p	495
hsa-miR-5004-5p	65
hsa-miR-5006-3p	259
hsa-miR-5006-5p	269
hsa-miR-5007-3p	752
hsa-miR-5007-5p	144
hsa-miR-5008-3p	149
hsa-miR-5008-5p	695
hsa-miR-5009-3p	127
hsa-miR-5009-5p	259
hsa-miR-500a-3p	131
hsa-miR-501-3p	232
hsa-miR-501-5p	199
hsa-miR-5010-3p	274
hsa-miR-5010-5p	213
hsa-miR-5011-3p	308
hsa-miR-5011-5p	178
hsa-miR-502-3p	178
hsa-miR-502-5p	116
hsa-miR-503-3p	74
hsa-miR-503-5p	262
hsa-miR-504-5p	65
hsa-miR-5047	163
hsa-miR-505-3p	290
hsa-miR-505-5p	115
hsa-miR-506-3p	105
hsa-miR-506-5p	135
hsa-miR-507	124
hsa-miR-508-3p	172
hsa-miR-508-5p	303
hsa-miR-5087	565
hsa-miR-5088-3p	73
hsa-miR-5088-5p	265
hsa-miR-5089-3p	722
hsa-miR-5089-5p	133
hsa-miR-509-3p	136
hsa-miR-509-5p	85
hsa-miR-5090	383
hsa-miR-5091	217
hsa-miR-5092	163
hsa-miR-5093	35
hsa-miR-5094	81
hsa-miR-5095	225
hsa-miR-5096	84
hsa-miR-510-3p	338
hsa-miR-510-5p	157
hsa-miR-5100	264
hsa-miR-511-3p	119
hsa-miR-511-5p	83
hsa-miR-512-3p	37
hsa-miR-512-5p	213
hsa-miR-513a-3p	323
hsa-miR-513a-5p	55
hsa-miR-513b-3p	179
hsa-miR-513b-5p	311
hsa-miR-513c-3p	289
hsa-miR-513c-5p	137
hsa-miR-514a-3p	57
hsa-miR-514a-5p	311
hsa-miR-514b-3p	67
hsa-miR-514b-5p	249
hsa-miR-515-3p	46
hsa-miR-515-5p	78
hsa-miR-516a-3p	74
hsa-miR-516a-5p	63
hsa-miR-516b-3p	108
hsa-miR-516b-5p	86
hsa-miR-517a-3p	498
hsa-miR-517b-3p	575
hsa-miR-5186	147
hsa-miR-5187-3p	184
hsa-miR-5187-5p	216
hsa-miR-5188	237
hsa-miR-5189-3p	499
hsa-miR-5189-5p	154
hsa-miR-518a-3p	872
hsa-miR-518b	210
hsa-miR-518c-3p	378
hsa-miR-518d-3p	179
hsa-miR-518e-3p	226
hsa-miR-5190	54
hsa-miR-5191	2232
hsa-miR-5192	226
hsa-miR-5193	365
hsa-miR-5194	160
hsa-miR-5195-3p	147
hsa-miR-5195-5p	172
hsa-miR-5196-3p	352
hsa-miR-5196-5p	323
hsa-miR-5197-3p	172
hsa-miR-5197-5p	240
hsa-miR-519c-3p	54
hsa-miR-519d-5p	57
hsa-miR-519e-5p	103
hsa-miR-520a-3p	161
hsa-miR-520d-3p	94
hsa-miR-520e	162
hsa-miR-520g-5p	119
hsa-miR-520h	113
hsa-miR-521	58
hsa-miR-523-3p	67
hsa-miR-525-3p	36
hsa-miR-532-3p	476
hsa-miR-532-5p	520
hsa-miR-539-3p	88
hsa-miR-541-3p	30
hsa-miR-541-5p	220
hsa-miR-542-3p	612
hsa-miR-542-5p	228
hsa-miR-543	129
hsa-miR-544a	148
hsa-miR-544b	181
hsa-miR-545-5p	140
hsa-miR-548-3p	314
hsa-miR-548a-3p	130
hsa-miR-548ab	338
hsa-miR-548ac	220
hsa-miR-548ad-3p	143
hsa-miR-548ad-5p	104
hsa-miR-548ae-3p	54
hsa-miR-548ag	72
hsa-miR-548aj-3p	68
hsa-miR-548al	42
hsa-miR-548ao-3p	91
hsa-miR-548ao-5p	127
hsa-miR-548ap-3p/548t-3p/548aa	258
hsa-miR-548ap-5p/548j-5p	83
hsa-miR-548ar-3p	67
hsa-miR-548as-3p	51
hsa-miR-548at-5p	91
hsa-miR-548av-5p/548k	85
hsa-miR-548aw	65
hsa-miR-548ay-3p	130
hsa-miR-548az-3p	65
hsa-miR-548az-5p	85
hsa-miR-548b-3p	58
hsa-miR-548b-5p	153
hsa-miR-548c-3p	76
hsa-miR-548d-3p	182
hsa-miR-548f-3p	567
hsa-miR-548f-5p	34
hsa-miR-548h-5p	101
hsa-miR-548i	93
hsa-miR-548l	288
hsa-miR-548m	0
hsa-miR-548n	79
hsa-miR-548q	1351
hsa-miR-548t-5p	182
hsa-miR-548v	81
hsa-miR-548w	223
hsa-miR-548y	79
hsa-miR-549a	133
hsa-miR-550a-3p	37
hsa-miR-550a-5p	106
hsa-miR-550b-2-5p	158
hsa-miR-551a	118
hsa-miR-551b-3p	81
hsa-miR-551b-5p	296
hsa-miR-552-3p	63
hsa-miR-553	218
hsa-miR-554	111
hsa-miR-555	193
hsa-miR-556-3p	165
hsa-miR-556-5p	71
hsa-miR-557	64
hsa-miR-5571-3p	89
hsa-miR-5571-5p	50
hsa-miR-5572	182
hsa-miR-5579-3p	155
hsa-miR-5579-5p	39
hsa-miR-558	114
hsa-miR-5580-3p	175
hsa-miR-5580-5p	105
hsa-miR-5581-3p	94
hsa-miR-5581-5p	124
hsa-miR-5583-3p	71
hsa-miR-5583-5p	173
hsa-miR-5584-3p	122
hsa-miR-5584-5p	1329
hsa-miR-5585-3p	97
hsa-miR-5585-5p	104
hsa-miR-5586-3p	115
hsa-miR-5586-5p	564
hsa-miR-5587-3p	136
hsa-miR-5587-5p	140
hsa-miR-5588-5p	185
hsa-miR-5589-5p	50
hsa-miR-5590-3p	64
hsa-miR-5590-5p	106
hsa-miR-5591-3p	36
hsa-miR-5591-5p	36
hsa-miR-561-3p	425
hsa-miR-561-5p	163
hsa-miR-562	153
hsa-miR-563	62
hsa-miR-564	42
hsa-miR-566	159
hsa-miR-567	112
hsa-miR-568	97
hsa-miR-5680	588
hsa-miR-5681a	320
hsa-miR-5681b	42
hsa-miR-5682	208
hsa-miR-5683	316
hsa-miR-5684	72
hsa-miR-5685	92
hsa-miR-5687	107
hsa-miR-5688	160
hsa-miR-5689	93
hsa-miR-569	125
hsa-miR-5690	280
hsa-miR-5691	126
hsa-miR-5692a	412
hsa-miR-5693	189
hsa-miR-5694	249
hsa-miR-5695	554
hsa-miR-5696	135
hsa-miR-5697	346
hsa-miR-5698	2936
hsa-miR-5699-3p	95
hsa-miR-5699-5p	186
hsa-miR-570-3p	81
hsa-miR-5700	220
hsa-miR-5701	109
hsa-miR-5702	289
hsa-miR-5703	329
hsa-miR-5704	206
hsa-miR-5705	93
hsa-miR-5706	123
hsa-miR-5707	119
hsa-miR-5708	48
hsa-miR-571	398
hsa-miR-572	146
hsa-miR-573	226
hsa-miR-5739	122
hsa-miR-574-3p	295
hsa-miR-574-5p	168
hsa-miR-575	76
hsa-miR-576-3p	539
hsa-miR-576-5p	280
hsa-miR-577	88
hsa-miR-578	157
hsa-miR-5787	76
hsa-miR-579-3p	197
hsa-miR-579-5p	105
hsa-miR-580-3p	97
hsa-miR-580-5p	167
hsa-miR-581	114
hsa-miR-582-3p	233
hsa-miR-582-5p	312
hsa-miR-583	32
hsa-miR-584-3p	115
hsa-miR-584-5p	793
hsa-miR-585-3p	31
hsa-miR-585-5p	54
hsa-miR-586	102
hsa-miR-587	172
hsa-miR-588	95
hsa-miR-589-3p	128
hsa-miR-589-5p	403
hsa-miR-590-3p	38
hsa-miR-590-5p	32
hsa-miR-591	310
hsa-miR-592	186
hsa-miR-593-3p	38
hsa-miR-593-5p	197
hsa-miR-595	140
hsa-miR-596	121
hsa-miR-597-3p	115
hsa-miR-597-5p	217
hsa-miR-598-3p	466
hsa-miR-598-5p	262
hsa-miR-599	151
hsa-miR-601	180
hsa-miR-602	102
hsa-miR-603	3
hsa-miR-604	185
hsa-miR-605-3p	168
hsa-miR-605-5p	147
hsa-miR-606	1312
hsa-miR-6068	163
hsa-miR-607	155
hsa-miR-6070	52
hsa-miR-6072	252
hsa-miR-6073	149
hsa-miR-6074	134
hsa-miR-6075	72
hsa-miR-6076	37
hsa-miR-6077	53
hsa-miR-6078	172
hsa-miR-6079	133
hsa-miR-608	181
hsa-miR-6080	69
hsa-miR-6081	97
hsa-miR-6082	388
hsa-miR-6083	8367
hsa-miR-6084	201
hsa-miR-6085	111
hsa-miR-6086	34
hsa-miR-6087	259
hsa-miR-6088	294
hsa-miR-609	77
hsa-miR-6090	488
hsa-miR-610	66
hsa-miR-611	74
hsa-miR-612	53
hsa-miR-6124	269
hsa-miR-6125	221
hsa-miR-6126	194
hsa-miR-6127	92
hsa-miR-6128	336
hsa-miR-6129	129
hsa-miR-613	109
hsa-miR-6130	201
hsa-miR-6131	135
hsa-miR-6132	116
hsa-miR-6133	144
hsa-miR-6134	106
hsa-miR-614	280
hsa-miR-615-3p	87
hsa-miR-615-5p	188
hsa-miR-616-3p	192
hsa-miR-616-5p	350
hsa-miR-6165	100
hsa-miR-617	152
hsa-miR-618	279
hsa-miR-619-3p	128
hsa-miR-619-5p	50
hsa-miR-620	99
hsa-miR-621	262
hsa-miR-622	293
hsa-miR-623	272
hsa-miR-624-3p	185
hsa-miR-624-5p	149
hsa-miR-625-3p	370
hsa-miR-625-5p	245
hsa-miR-626	1065
hsa-miR-627-3p	259
hsa-miR-627-5p	87
hsa-miR-628-3p	230
hsa-miR-628-5p	105
hsa-miR-629-3p	87
hsa-miR-629-5p	398
hsa-miR-630	79
hsa-miR-631	206
hsa-miR-632	173
hsa-miR-633	92
hsa-miR-634	117
hsa-miR-635	310
hsa-miR-636	115
hsa-miR-637	145
hsa-miR-638	117
hsa-miR-639	160
hsa-miR-640	972
hsa-miR-641	399
hsa-miR-642a-3p	49
hsa-miR-642a-5p	112
hsa-miR-642b-5p	49
hsa-miR-643	134
hsa-miR-644a	146
hsa-miR-646	86
hsa-miR-647	167
hsa-miR-649	192
hsa-miR-6499-3p	33
hsa-miR-650	132
hsa-miR-6500-3p	72
hsa-miR-6500-5p	89
hsa-miR-6501-3p	198
hsa-miR-6501-5p	163
hsa-miR-6502-3p	129
hsa-miR-6502-5p	159
hsa-miR-6503-3p	69
hsa-miR-6503-5p	140
hsa-miR-6504-3p	134
hsa-miR-6505-3p	240
hsa-miR-6505-5p	105
hsa-miR-6506-3p	71
hsa-miR-6506-5p	49
hsa-miR-6507-3p	113
hsa-miR-6507-5p	393
hsa-miR-6508-5p	63
hsa-miR-6509-3p	239
hsa-miR-651-3p	138
hsa-miR-651-5p	130
hsa-miR-6510-3p	95
hsa-miR-6510-5p	92
hsa-miR-6511a-3p	75
hsa-miR-6511a-5p	83
hsa-miR-6511b-3p	93
hsa-miR-6511b-5p	33
hsa-miR-6512-3p	317
hsa-miR-6512-5p	59
hsa-miR-6513-3p	235
hsa-miR-6513-5p	96
hsa-miR-6514-3p	588
hsa-miR-6514-5p	1102
hsa-miR-6515-3p	139
hsa-miR-6515-5p	254
hsa-miR-6516-3p	53
hsa-miR-6516-5p	61
hsa-miR-652-3p	177
hsa-miR-652-5p	49
hsa-miR-653-3p	247
hsa-miR-653-5p	170
hsa-miR-654-3p	453
hsa-miR-654-5p	112
hsa-miR-655-3p	173
hsa-miR-655-5p	32
hsa-miR-656-3p	127
hsa-miR-656-5p	98
hsa-miR-657	147
hsa-miR-658	273
hsa-miR-659-5p	116
hsa-miR-660-3p	163
hsa-miR-660-5p	430
hsa-miR-661	72
hsa-miR-662	780
hsa-miR-663a	138
hsa-miR-663b	64
hsa-miR-664a-3p	413
hsa-miR-664a-5p	332
hsa-miR-664b-3p	96
hsa-miR-664b-5p	237
hsa-miR-668-3p	305
hsa-miR-670-3p	112
hsa-miR-670-5p	234
hsa-miR-671-3p	102
hsa-miR-671-5p	202
hsa-miR-6715a-3p	155
hsa-miR-6715b-3p	58
hsa-miR-6715b-5p	504
hsa-miR-6716-3p	163
hsa-miR-6716-5p	127
hsa-miR-6717-5p	621
hsa-miR-6718-5p	190
hsa-miR-6719-3p	157
hsa-miR-6720-3p	147
hsa-miR-6720-5p	185
hsa-miR-6721-5p	193
hsa-miR-6722-3p	71
hsa-miR-6722-5p	125
hsa-miR-6723-5p	56
hsa-miR-6724-5p	170
hsa-miR-6726-3p	124
hsa-miR-6726-5p	72
hsa-miR-6727-3p	390
hsa-miR-6727-5p	81
hsa-miR-6728-3p	27
hsa-miR-6728-5p	1145
hsa-miR-6729-3p	529
hsa-miR-6729-5p	145
hsa-miR-6730-3p	30
hsa-miR-6730-5p	277
hsa-miR-6731-3p	483
hsa-miR-6731-5p	243
hsa-miR-6732-3p	332
hsa-miR-6733-3p	203
hsa-miR-6733-5p	86
hsa-miR-6734-3p	139
hsa-miR-6734-5p	348
hsa-miR-6735-3p	201
hsa-miR-6735-5p	123
hsa-miR-6736-3p	69
hsa-miR-6737-3p	203
hsa-miR-6737-5p	638
hsa-miR-6738-3p	113
hsa-miR-6738-5p	325
hsa-miR-6739-5p	156
hsa-miR-6740-3p	42
hsa-miR-6740-5p	88
hsa-miR-6741-3p	127
hsa-miR-6741-5p	120
hsa-miR-6742-3p	68
hsa-miR-6742-5p	293
hsa-miR-6743-3p	248
hsa-miR-6743-5p	269
hsa-miR-6744-3p	60
hsa-miR-6745	209
hsa-miR-6746-3p	288
hsa-miR-6746-5p	141
hsa-miR-6747-3p	70
hsa-miR-6747-5p	309
hsa-miR-6748-3p	331
hsa-miR-6748-5p	3180
hsa-miR-6749-3p	79
hsa-miR-6749-5p	455
hsa-miR-675-3p	115
hsa-miR-675-5p	131
hsa-miR-6750-3p	70
hsa-miR-6750-5p	94
hsa-miR-6751-5p	138
hsa-miR-6752-3p	798
hsa-miR-6752-5p	218
hsa-miR-6753-3p	44
hsa-miR-6753-5p	32
hsa-miR-6754-3p	680
hsa-miR-6754-5p	140
hsa-miR-6755-3p	26
hsa-miR-6755-5p	209
hsa-miR-6756-3p	540
hsa-miR-6756-5p	1068
hsa-miR-6757-5p	239
hsa-miR-6758-3p	208
hsa-miR-6758-5p	305
hsa-miR-6759-3p	312
hsa-miR-6759-5p	63
hsa-miR-676-3p	318
hsa-miR-676-5p	268
hsa-miR-6760-3p	190
hsa-miR-6760-5p	120
hsa-miR-6761-3p	163
hsa-miR-6761-5p	46
hsa-miR-6762-3p	146
hsa-miR-6762-5p	74
hsa-miR-6763-3p	104
hsa-miR-6763-5p	114
hsa-miR-6764-3p	318
hsa-miR-6764-5p	73
hsa-miR-6765-3p	110
hsa-miR-6765-5p	51
hsa-miR-6766-3p	75
hsa-miR-6766-5p	304
hsa-miR-6767-3p	159
hsa-miR-6767-5p	271
hsa-miR-6768-3p	42
hsa-miR-6768-5p	142
hsa-miR-6769a-5p	219
hsa-miR-6769b-3p	95
hsa-miR-6769b-5p	56
hsa-miR-6770-3p	142
hsa-miR-6771-3p	171
hsa-miR-6771-5p	68
hsa-miR-6772-3p	134
hsa-miR-6772-5p	100
hsa-miR-6773-3p	36
hsa-miR-6773-5p	72
hsa-miR-6774-3p	113
hsa-miR-6774-5p	54
hsa-miR-6775-3p	141
hsa-miR-6775-5p	170
hsa-miR-6776-3p	139
hsa-miR-6776-5p	67
hsa-miR-6777-5p	235
hsa-miR-6778-3p	97
hsa-miR-6778-5p	114
hsa-miR-6779-3p	172
hsa-miR-6779-5p	388
hsa-miR-6780a-3p	61
hsa-miR-6780a-5p	90
hsa-miR-6780b-3p	330
hsa-miR-6780b-5p	635
hsa-miR-6781-3p	100
hsa-miR-6781-5p	326
hsa-miR-6782-5p	333
hsa-miR-6783-3p	65
hsa-miR-6783-5p	192
hsa-miR-6784-3p	543
hsa-miR-6784-5p	84
hsa-miR-6785-3p	286
hsa-miR-6785-5p	980
hsa-miR-6786-3p	408
hsa-miR-6786-5p	339
hsa-miR-6787-3p	51
hsa-miR-6787-5p	248
hsa-miR-6788-3p	208
hsa-miR-6788-5p	100
hsa-miR-6789-3p	43
hsa-miR-6789-5p	244
hsa-miR-6790-3p	142
hsa-miR-6790-5p	415
hsa-miR-6791-3p	40
hsa-miR-6791-5p	65
hsa-miR-6792-3p	141
hsa-miR-6792-5p	104
hsa-miR-6793-3p	147
hsa-miR-6793-5p	637
hsa-miR-6794-3p	206
hsa-miR-6794-5p	59
hsa-miR-6795-3p	55
hsa-miR-6795-5p	138
hsa-miR-6796-3p	98
hsa-miR-6796-5p	343
hsa-miR-6797-3p	291
hsa-miR-6797-5p	598
hsa-miR-6798-3p	94
hsa-miR-6798-5p	53
hsa-miR-6799-5p	50
hsa-miR-6800-3p	86
hsa-miR-6800-5p	622
hsa-miR-6801-3p	399
hsa-miR-6801-5p	164
hsa-miR-6802-3p	166
hsa-miR-6802-5p	290
hsa-miR-6803-3p	111
hsa-miR-6803-5p	70
hsa-miR-6804-3p	45
hsa-miR-6804-5p	84
hsa-miR-6805-3p	123
hsa-miR-6805-5p	319
hsa-miR-6806-3p	215
hsa-miR-6806-5p	30
hsa-miR-6807-3p	132
hsa-miR-6807-5p	64
hsa-miR-6808-5p	346
hsa-miR-6809-3p	229
hsa-miR-6809-5p	168
hsa-miR-6810-3p	36
hsa-miR-6810-5p	61
hsa-miR-6811-3p	742
hsa-miR-6811-5p	262
hsa-miR-6812-3p	186
hsa-miR-6812-5p	88
hsa-miR-6813-3p	63
hsa-miR-6813-5p	148
hsa-miR-6814-3p	177
hsa-miR-6814-5p	79
hsa-miR-6815-3p	287
hsa-miR-6815-5p	385
hsa-miR-6816-3p	110
hsa-miR-6816-5p	49
hsa-miR-6817-3p	108
hsa-miR-6817-5p	117
hsa-miR-6818-3p	212
hsa-miR-6818-5p	76
hsa-miR-6819-3p	61
hsa-miR-6819-5p	70
hsa-miR-6820-3p	36
hsa-miR-6821-3p	123
hsa-miR-6821-5p	236
hsa-miR-6822-5p	156
hsa-miR-6823-3p	79
hsa-miR-6823-5p	191
hsa-miR-6824-5p	259
hsa-miR-6825-3p	122
hsa-miR-6825-5p	134
hsa-miR-6826-3p	350
hsa-miR-6826-5p	241
hsa-miR-6827-5p	60
hsa-miR-6828-3p	160
hsa-miR-6828-5p	399
hsa-miR-6829-3p	200
hsa-miR-6830-3p	105
hsa-miR-6830-5p	70
hsa-miR-6831-3p	115
hsa-miR-6831-5p	102
hsa-miR-6832-3p	97
hsa-miR-6832-5p	275
hsa-miR-6833-3p	140
hsa-miR-6833-5p	120
hsa-miR-6834-3p	55
[truncated: 296 more rows]

## Sheet: Table S6 miRNA_list_Serum_3
Additional file 2: Table S6. The number reads that mapped to miRNA genes for serum samples taken from women without gestation complications at third trimester of pregnancy
miRNA	Number of reads, n
hsa-let-7a-2-3p	232
hsa-let-7a-3p	318
hsa-let-7a-5p	11475
hsa-let-7b-3p	221
hsa-let-7b-5p	32954
hsa-let-7c-3p	247
hsa-let-7c-5p	617
hsa-let-7d-3p	1149
hsa-let-7d-5p	431
hsa-let-7e-5p	504
hsa-let-7f-1-3p	66
hsa-let-7f-2-3p	125
hsa-let-7f-5p	7138
hsa-let-7g-3p	97
hsa-let-7g-5p	1175
hsa-let-7i-3p	45
hsa-let-7i-5p	10421
hsa-miR-1-3p	134
hsa-miR-100-3p	103
hsa-miR-100-5p	309
hsa-miR-101-3p	631
hsa-miR-101-5p	216
hsa-miR-103a-3p	558
hsa-miR-103b	449
hsa-miR-105-3p	342
hsa-miR-105-5p	254
hsa-miR-106a-3p	338
hsa-miR-106a-5p	88
hsa-miR-106b-3p	223
hsa-miR-106b-5p	557
hsa-miR-107	1065
hsa-miR-10a-3p	67
hsa-miR-10a-5p	272
hsa-miR-10b-3p	588
hsa-miR-10b-5p	410
hsa-miR-1178-3p	283
hsa-miR-1179	133
hsa-miR-1180-3p	186
hsa-miR-1180-5p	153
hsa-miR-1181	282
hsa-miR-1182	142
hsa-miR-1183	75
hsa-miR-1184	89
hsa-miR-1185-1-3p	142
hsa-miR-1193	153
hsa-miR-1197	63
hsa-miR-1199-3p	68
hsa-miR-1199-5p	219
hsa-miR-1200	149
hsa-miR-1202	79
hsa-miR-1203	114
hsa-miR-1204	46
hsa-miR-1205	76
hsa-miR-1207-5p	31
hsa-miR-1208	88
hsa-miR-122-3p	57
hsa-miR-122-5p	71749
hsa-miR-1224-3p	201
hsa-miR-1224-5p	218
hsa-miR-1225-3p	114
hsa-miR-1226-3p	39
hsa-miR-1226-5p	105
hsa-miR-1227-3p	180
hsa-miR-1227-5p	50
hsa-miR-1229-3p	46
hsa-miR-1229-5p	220
hsa-miR-1231	131
hsa-miR-1233-3p	61
hsa-miR-1233-5p	81
hsa-miR-1236-3p	86
hsa-miR-1236-5p	165
hsa-miR-1237-3p	146
hsa-miR-1237-5p	319
hsa-miR-1238-3p	85
hsa-miR-1238-5p	46
hsa-miR-124-3p	37
hsa-miR-124-5p	173
hsa-miR-1243	95
hsa-miR-1244	617
hsa-miR-1245a	25
hsa-miR-1245b-3p	72
hsa-miR-1246	362
hsa-miR-1247-3p	279
hsa-miR-1247-5p	220
hsa-miR-1248	78
hsa-miR-1249-3p	297
hsa-miR-1249-5p	103
hsa-miR-1250-3p	172
hsa-miR-1250-5p	148
hsa-miR-1251-3p	183
hsa-miR-1251-5p	102
hsa-miR-1252-3p	98
hsa-miR-1252-5p	162
hsa-miR-1253	215
hsa-miR-1254	234
hsa-miR-1255a	128
hsa-miR-1255b-5p	72
hsa-miR-1256	85
hsa-miR-1257	103
hsa-miR-1258	138
hsa-miR-125a-3p	150
hsa-miR-125a-5p	1532
hsa-miR-125b-1-3p	105
hsa-miR-125b-2-3p	30
hsa-miR-125b-5p	614
hsa-miR-126-3p	3177
hsa-miR-126-5p	580
hsa-miR-1260a	179
hsa-miR-1260b	241
hsa-miR-1261	90
hsa-miR-1262	257
hsa-miR-1263	119
hsa-miR-1264	32
hsa-miR-1265	240
hsa-miR-1266-3p	99
hsa-miR-1266-5p	306
hsa-miR-1267	192
hsa-miR-1268a	137
hsa-miR-1268b	128
hsa-miR-1269a	125
hsa-miR-1269b	31
hsa-miR-127-3p	237
hsa-miR-127-5p	128
hsa-miR-1270	343
hsa-miR-1272	194
hsa-miR-1273a	71
hsa-miR-1273c	132
hsa-miR-1273d	50
hsa-miR-1273e	43
hsa-miR-1273f	126
hsa-miR-1273g-3p	100
hsa-miR-1273g-5p	44
hsa-miR-1273h-3p	143
hsa-miR-1273h-5p	82
hsa-miR-1276	908
hsa-miR-1279	40
hsa-miR-128-1-5p	126
hsa-miR-128-2-5p	187
hsa-miR-128-3p	278
hsa-miR-1281	113
hsa-miR-1282	95
hsa-miR-1283	209
hsa-miR-1284	71
hsa-miR-1285-3p	73
hsa-miR-1286	61
hsa-miR-1287-3p	1015
hsa-miR-1287-5p	254
hsa-miR-1288-3p	77
hsa-miR-1288-5p	125
hsa-miR-1289	91
hsa-miR-129-5p	234
hsa-miR-1290	381
hsa-miR-1291	149
hsa-miR-1292-3p	161
hsa-miR-1292-5p	298
hsa-miR-1293	243
hsa-miR-1294	259
hsa-miR-1295a	128
hsa-miR-1295b-3p	128
hsa-miR-1296-3p	243
hsa-miR-1296-5p	51
hsa-miR-1298-3p	46
hsa-miR-1298-5p	485
hsa-miR-1299	118
hsa-miR-1301-3p	73
hsa-miR-1302	82
hsa-miR-1303	136
hsa-miR-1304-3p	130
hsa-miR-1304-5p	178
hsa-miR-1305	83
hsa-miR-1306-3p	139
hsa-miR-1306-5p	292
hsa-miR-1307-3p	555
hsa-miR-1307-5p	192
hsa-miR-130a-3p	325
hsa-miR-130a-5p	274
hsa-miR-130b-3p	421
hsa-miR-130b-5p	163
hsa-miR-132-3p	103
hsa-miR-132-5p	212
hsa-miR-1321	49
hsa-miR-1322	122
hsa-miR-1323	69
hsa-miR-1324	61
hsa-miR-133a-3p	95
hsa-miR-133a-5p	116
hsa-miR-133b	116
hsa-miR-134-3p	110
hsa-miR-134-5p	166
hsa-miR-1343-3p	125
hsa-miR-1343-5p	33
hsa-miR-135a-3p	256
hsa-miR-135a-5p	52
hsa-miR-135b-3p	201
hsa-miR-135b-5p	199
hsa-miR-136-3p	119
hsa-miR-136-5p	173
hsa-miR-137	308
hsa-miR-138-1-3p	278
hsa-miR-138-2-3p	316
hsa-miR-138-5p	327
hsa-miR-139-3p	280
hsa-miR-139-5p	376
hsa-miR-140-3p	465
hsa-miR-140-5p	140
hsa-miR-141-3p	139
hsa-miR-141-5p	1387
hsa-miR-142-3p	3632
hsa-miR-142-5p	619
hsa-miR-143-3p	873
hsa-miR-143-5p	125
hsa-miR-144-3p	131
hsa-miR-144-5p	50
hsa-miR-145-5p	148
hsa-miR-1468-3p	43
hsa-miR-1468-5p	201
hsa-miR-1469	66
hsa-miR-146a-3p	153
hsa-miR-146a-5p	1367
hsa-miR-146b-3p	70
hsa-miR-146b-5p	461
hsa-miR-1470	98
hsa-miR-1471	130
hsa-miR-147a	54
hsa-miR-147b	72
hsa-miR-148a-3p	1934
hsa-miR-148a-5p	799
hsa-miR-148b-3p	347
hsa-miR-148b-5p	177
hsa-miR-149-3p	160
hsa-miR-149-5p	150
hsa-miR-150-3p	66
hsa-miR-150-5p	1116
hsa-miR-151a-3p	599
hsa-miR-151b/151a-5p	155
hsa-miR-152-3p	144
hsa-miR-152-5p	460
hsa-miR-153-3p	79
hsa-miR-1537-5p	34
hsa-miR-1539	76
hsa-miR-154-3p	32
hsa-miR-154-5p	108
hsa-miR-155-3p	65
hsa-miR-155-5p	566
hsa-miR-1587	84
hsa-miR-15a-5p	239
hsa-miR-15b-3p	205
hsa-miR-15b-5p	150
hsa-miR-16-1-3p	109
hsa-miR-16-2-3p	313
hsa-miR-16-5p	52222
hsa-miR-17-3p	45
hsa-miR-17-5p	165
hsa-miR-181a-2-3p	231
hsa-miR-181a-3p	262
hsa-miR-181a-5p	397
hsa-miR-181b-2-3p	114
hsa-miR-181b-3p	96
hsa-miR-181b-5p	264
hsa-miR-181c-3p	331
hsa-miR-181c-5p	529
hsa-miR-181d-3p	347
hsa-miR-181d-5p	179
hsa-miR-182-3p	53
hsa-miR-182-5p	151
hsa-miR-1827	438
hsa-miR-183-3p	135
hsa-miR-183-5p	204
hsa-miR-184	186
hsa-miR-185-3p	274
hsa-miR-185-5p	192
hsa-miR-186-3p	179
hsa-miR-186-5p	172
hsa-miR-187-3p	95
hsa-miR-187-5p	164
hsa-miR-188-3p	83
hsa-miR-188-5p	57
hsa-miR-18a-3p	107
hsa-miR-18a-5p	519
hsa-miR-18b-3p	48
hsa-miR-18b-5p	142
hsa-miR-1908-3p	169
hsa-miR-1908-5p	250
hsa-miR-1909-5p	93
hsa-miR-190a-5p	115
hsa-miR-190b	200
hsa-miR-191-3p	162
hsa-miR-191-5p	959
hsa-miR-1910-3p	56
hsa-miR-1910-5p	238
hsa-miR-1911-3p	101
hsa-miR-1911-5p	127
hsa-miR-1913	113
hsa-miR-1914-3p	111
hsa-miR-1914-5p	206
hsa-miR-1915-3p	111
hsa-miR-1915-5p	41
hsa-miR-192-3p	188
hsa-miR-192-5p	510
hsa-miR-193a-3p	92
hsa-miR-193a-5p	239
hsa-miR-193b-3p	282
hsa-miR-193b-5p	252
hsa-miR-194-5p	255
hsa-miR-195-3p	58
hsa-miR-195-5p	158
hsa-miR-196a-3p	434
hsa-miR-196a-5p	376
hsa-miR-196b-3p	349
hsa-miR-196b-5p	137
hsa-miR-197-3p	979
hsa-miR-197-5p	93
hsa-miR-1976	180
hsa-miR-198	129
hsa-miR-199a-3p	1130
hsa-miR-199a-5p	97
hsa-miR-199b-3p	252
hsa-miR-199b-5p	126
hsa-miR-19a-3p	74
hsa-miR-19a-5p	131
hsa-miR-19b-1-5p	32
hsa-miR-19b-3p	185
hsa-miR-200a-5p	114
hsa-miR-200b-3p	87
hsa-miR-200b-5p	60
hsa-miR-200c-3p	298
hsa-miR-200c-5p	186
hsa-miR-202-3p	81
hsa-miR-203a-3p	290
hsa-miR-203a-5p	517
hsa-miR-203b-3p	132
hsa-miR-203b-5p	148
hsa-miR-204-3p	91
hsa-miR-204-5p	57
hsa-miR-205-3p	113
hsa-miR-205-5p	236
hsa-miR-2053	42
hsa-miR-2054	83
hsa-miR-206	285
hsa-miR-208a-3p	142
hsa-miR-208a-5p	94
hsa-miR-208b-3p	438
hsa-miR-208b-5p	34
hsa-miR-20a-3p	784
hsa-miR-20a-5p	181
hsa-miR-20b-3p	33
hsa-miR-20b-5p	133
hsa-miR-21-3p	164
hsa-miR-21-5p	2907
hsa-miR-210-3p	113
hsa-miR-210-5p	63
hsa-miR-211-3p	148
hsa-miR-211-5p	267
hsa-miR-2110	251
hsa-miR-2113	199
hsa-miR-2114-3p	159
hsa-miR-2114-5p	416
hsa-miR-2115-3p	357
hsa-miR-2115-5p	280
hsa-miR-2116-3p	135
hsa-miR-2116-5p	168
hsa-miR-2117	84
hsa-miR-212-3p	133
hsa-miR-212-5p	136
hsa-miR-214-3p	39
hsa-miR-215-5p	139
hsa-miR-216a-3p	65
hsa-miR-216a-5p	110
hsa-miR-216b-3p	98
hsa-miR-216b-5p	72
hsa-miR-217	162
hsa-miR-218-1-3p	162
hsa-miR-218-2-3p	269
hsa-miR-218-5p	109
hsa-miR-219a-1-3p	260
hsa-miR-219a-2-3p	91
hsa-miR-219a-5p	231
hsa-miR-219b-3p	155
hsa-miR-219b-5p	339
hsa-miR-22-3p	250
hsa-miR-22-5p	170
hsa-miR-221-3p	611
hsa-miR-221-5p	81
hsa-miR-222-3p	106
hsa-miR-222-5p	49
hsa-miR-223-3p	6730
hsa-miR-223-5p	279
hsa-miR-224-5p	246
hsa-miR-2276-3p	505
hsa-miR-2276-5p	55
hsa-miR-2277-3p	120
hsa-miR-2277-5p	53
hsa-miR-2278	37
hsa-miR-2355-3p	82
hsa-miR-2355-5p	313
hsa-miR-2392	79
hsa-miR-23a-3p	496
hsa-miR-23a-5p	240
hsa-miR-23b-3p	129
hsa-miR-23c	35
hsa-miR-24-1-5p	152
hsa-miR-24-2-5p	164
hsa-miR-24-3p	568
hsa-miR-2467-3p	42
hsa-miR-2467-5p	50
hsa-miR-25-3p	2217
hsa-miR-25-5p	84
hsa-miR-2681-3p	114
hsa-miR-2681-5p	45
hsa-miR-2682-5p	323
hsa-miR-26a-2-3p	129
hsa-miR-26a-5p	1047
hsa-miR-26b-3p	125
hsa-miR-26b-5p	1440
hsa-miR-27a-3p	181
hsa-miR-27b-3p	728
hsa-miR-27b-5p	107
hsa-miR-28-3p	264
hsa-miR-28-5p	46
hsa-miR-2861	45
hsa-miR-2909	226
hsa-miR-296-3p	326
hsa-miR-296-5p	105
hsa-miR-298	122
hsa-miR-299-3p	80
hsa-miR-299-5p	493
hsa-miR-29a-3p	567
hsa-miR-29a-5p	85
hsa-miR-29b-1-5p	85
hsa-miR-29b-2-5p	108
hsa-miR-29b-3p	145
hsa-miR-29c-3p	287
hsa-miR-29c-5p	633
hsa-miR-300	91
hsa-miR-301a-3p	101
hsa-miR-301a-5p	35
hsa-miR-301b-3p	101
hsa-miR-301b-5p	61
hsa-miR-302a-3p	53
hsa-miR-302a-5p	98
hsa-miR-302b-5p	356
hsa-miR-302c-3p	203
hsa-miR-302d-3p	362
hsa-miR-302e	46
hsa-miR-3064-3p	331
hsa-miR-3064-5p	36
hsa-miR-30a-5p	360
hsa-miR-30b-3p	140
hsa-miR-30b-5p	148
hsa-miR-30c-1-3p	230
hsa-miR-30c-2-3p	42
hsa-miR-30c-5p	149
hsa-miR-30d-3p	149
hsa-miR-30d-5p	2837
hsa-miR-30e-3p	199
hsa-miR-30e-5p	674
hsa-miR-31-3p	307
hsa-miR-31-5p	116
hsa-miR-3115	451
hsa-miR-3116	145
hsa-miR-3117-5p	169
hsa-miR-3118	258
hsa-miR-3119	35
hsa-miR-3120-3p	116
hsa-miR-3121-3p	32
hsa-miR-3121-5p	215
hsa-miR-3122	153
hsa-miR-3123	132
hsa-miR-3124-3p	200
hsa-miR-3124-5p	317
hsa-miR-3125	184
hsa-miR-3126-3p	268
hsa-miR-3126-5p	304
hsa-miR-3127-3p	120
hsa-miR-3127-5p	229
hsa-miR-3128	126
hsa-miR-3129-3p	92
hsa-miR-3129-5p	314
hsa-miR-3130-3p	416
hsa-miR-3130-5p	1212
hsa-miR-3131	316
hsa-miR-3132	190
hsa-miR-3133	159
hsa-miR-3134	107
hsa-miR-3135b	158
hsa-miR-3136-3p	179
hsa-miR-3136-5p	146
hsa-miR-3137	83
hsa-miR-3138	186
hsa-miR-3139	61
hsa-miR-3140-3p	124
hsa-miR-3140-5p	74
hsa-miR-3141	269
hsa-miR-3142	170
hsa-miR-3143	126
hsa-miR-3144-3p	237
hsa-miR-3144-5p	392
hsa-miR-3145-3p	198
hsa-miR-3145-5p	280
hsa-miR-3146	297
hsa-miR-3147	173
hsa-miR-3148	127
hsa-miR-3149	65
hsa-miR-3150b-3p	233
hsa-miR-3150b-5p	40
hsa-miR-3151-3p	155
hsa-miR-3151-5p	753
hsa-miR-3152-3p	149
hsa-miR-3152-5p	220
hsa-miR-3153	173
hsa-miR-3154	95
hsa-miR-3155a	93
hsa-miR-3155b	39
hsa-miR-3156-3p	129
hsa-miR-3157-3p	55
hsa-miR-3157-5p	91
hsa-miR-3158-3p	74
hsa-miR-3159	66
hsa-miR-3161	241
hsa-miR-3162-3p	204
hsa-miR-3162-5p	149
hsa-miR-3163	183
hsa-miR-3164	53
hsa-miR-3165	151
hsa-miR-3166	101
hsa-miR-3167	89
hsa-miR-3168	1062
hsa-miR-3169	213
hsa-miR-3170	139
hsa-miR-3171	145
hsa-miR-3173-3p	30
hsa-miR-3173-5p	79
hsa-miR-3174	89
hsa-miR-3175	65
hsa-miR-3176	95
hsa-miR-3177-3p	50
hsa-miR-3178	234
hsa-miR-3179	111
hsa-miR-3180	23
hsa-miR-3180-3p	49
hsa-miR-3180-5p	234
hsa-miR-3181	76
hsa-miR-3182	635
hsa-miR-3183	185
hsa-miR-3185	62
hsa-miR-3186-3p	157
hsa-miR-3186-5p	47
hsa-miR-3187-3p	66
hsa-miR-3187-5p	47
hsa-miR-3188	142
hsa-miR-3189-3p	170
hsa-miR-3189-5p	65
hsa-miR-3190-5p	136
hsa-miR-3191-3p	134
hsa-miR-3191-5p	95
hsa-miR-3192-3p	650
hsa-miR-3192-5p	143
hsa-miR-3193	201
hsa-miR-3194-3p	312
hsa-miR-3195	62
hsa-miR-3197	193
hsa-miR-3198	151
hsa-miR-3199	298
hsa-miR-32-3p	113
hsa-miR-32-5p	109
hsa-miR-3200-3p	185
hsa-miR-3200-5p	101
hsa-miR-3201	61
hsa-miR-3202	90
hsa-miR-320a	725
hsa-miR-320b	245
hsa-miR-320c	245
hsa-miR-320d	148
hsa-miR-320e	113
hsa-miR-323a-3p	78
hsa-miR-323a-5p	217
hsa-miR-323b-3p	89
hsa-miR-323b-5p	218
hsa-miR-324-3p	447
hsa-miR-324-5p	289
hsa-miR-325	197
hsa-miR-326	159
hsa-miR-328-3p	431
hsa-miR-328-5p	291
hsa-miR-329-3p	32
hsa-miR-329-5p	256
hsa-miR-330-3p	104
hsa-miR-330-5p	150
hsa-miR-331-3p	165
hsa-miR-331-5p	173
hsa-miR-335-3p	57
hsa-miR-335-5p	414
hsa-miR-337-3p	42
hsa-miR-337-5p	107
hsa-miR-338-3p	266
hsa-miR-338-5p	103
hsa-miR-339-3p	263
hsa-miR-339-5p	219
hsa-miR-33a-3p	100
hsa-miR-33a-5p	313
hsa-miR-33b-3p	50
hsa-miR-33b-5p	80
hsa-miR-340-3p	29
hsa-miR-340-5p	511
hsa-miR-342-3p	1192
hsa-miR-342-5p	108
hsa-miR-345-3p	58
hsa-miR-345-5p	220
hsa-miR-346	98
hsa-miR-34a-5p	355
hsa-miR-34b-3p	299
hsa-miR-34b-5p	45
hsa-miR-34c-3p	287
hsa-miR-34c-5p	34
hsa-miR-3529-5p	104
hsa-miR-3605-3p	292
hsa-miR-3605-5p	144
hsa-miR-3606-3p	78
hsa-miR-3607-3p	116
hsa-miR-3607-5p	121
hsa-miR-3609	734
hsa-miR-361-3p	193
hsa-miR-361-5p	235
hsa-miR-3610	135
hsa-miR-3611	50
hsa-miR-3612	316
hsa-miR-3613-3p	655
hsa-miR-3613-5p	212
hsa-miR-3614-3p	184
hsa-miR-3614-5p	258
hsa-miR-3615	629
hsa-miR-3616-3p	108
hsa-miR-3616-5p	34
hsa-miR-3617-3p	422
hsa-miR-3617-5p	122
hsa-miR-3618	108
hsa-miR-3619-3p	101
hsa-miR-3619-5p	211
hsa-miR-362-3p	133
hsa-miR-362-5p	175
hsa-miR-3620-3p	244
hsa-miR-3620-5p	54
hsa-miR-3621	99
hsa-miR-3622a-3p	87
hsa-miR-3622a-5p	32
hsa-miR-3622b-3p	98
hsa-miR-3622b-5p	31
hsa-miR-363-3p	152
hsa-miR-363-5p	731
hsa-miR-3646	136
hsa-miR-3648	82
hsa-miR-3649	566
hsa-miR-3651	122
hsa-miR-3652	134
hsa-miR-3653-3p	740
hsa-miR-3653-5p	2194
hsa-miR-3654	305
hsa-miR-3655	132
hsa-miR-3656	110
hsa-miR-3657	46
hsa-miR-3659	95
hsa-miR-365a-3p	49
hsa-miR-365a-5p	211
hsa-miR-365b-3p	163
hsa-miR-365b-5p	52
hsa-miR-3660	51
hsa-miR-3661	119
hsa-miR-3662	526
hsa-miR-3663-3p	76
hsa-miR-3663-5p	201
hsa-miR-3664-3p	42
hsa-miR-3664-5p	50
hsa-miR-3666	225
hsa-miR-3667-3p	157
hsa-miR-3667-5p	67
hsa-miR-3668	106
hsa-miR-3670	82
hsa-miR-3671	61
hsa-miR-3672	67
hsa-miR-3674	284
hsa-miR-3675-3p	435
hsa-miR-3675-5p	87
hsa-miR-3677-3p	74
hsa-miR-3677-5p	141
hsa-miR-3678-3p	42
hsa-miR-3678-5p	110
hsa-miR-3679-3p	114
hsa-miR-3679-5p	118
hsa-miR-3680-3p	87
hsa-miR-3680-5p	65
hsa-miR-3681-3p	127
hsa-miR-3682-3p	90
hsa-miR-3682-5p	43
hsa-miR-3683	358
hsa-miR-3684	109
hsa-miR-3685	205
hsa-miR-3686	83
hsa-miR-3687	83
hsa-miR-3689b-3p	143
hsa-miR-3689d	61
hsa-miR-3689f	102
hsa-miR-369-3p	145
hsa-miR-369-5p	93
hsa-miR-3690	193
hsa-miR-3691-3p	250
hsa-miR-3691-5p	91
hsa-miR-3692-3p	126
hsa-miR-3692-5p	164
hsa-miR-370-3p	331
hsa-miR-3713	60
hsa-miR-371b-5p	76
hsa-miR-372-3p	125
hsa-miR-372-5p	30
hsa-miR-373-3p	171
hsa-miR-373-5p	57
hsa-miR-374a-3p	217
hsa-miR-374a-5p	197
hsa-miR-374b-3p	50
hsa-miR-374c-5p	72
hsa-miR-375	497
hsa-miR-376a-2-5p	82
hsa-miR-376a-5p	133
hsa-miR-376b-5p	97
hsa-miR-376c-3p	72
hsa-miR-378a-3p	113
hsa-miR-378a-5p	290
hsa-miR-378b	69
hsa-miR-378c	116
hsa-miR-378d	208
hsa-miR-378e	105
hsa-miR-378f	110
hsa-miR-378g	170
hsa-miR-378i	104
hsa-miR-378j	67
hsa-miR-379-3p	55
hsa-miR-379-5p	177
hsa-miR-380-5p	79
hsa-miR-381-3p	47
hsa-miR-382-3p	104
hsa-miR-382-5p	335
hsa-miR-383-3p	172
hsa-miR-383-5p	70
hsa-miR-384	230
hsa-miR-3907	256
hsa-miR-3908	97
hsa-miR-3909	58
hsa-miR-3910	228
hsa-miR-3912-5p	127
hsa-miR-3913-3p	265
hsa-miR-3914	219
hsa-miR-3915	402
hsa-miR-3916	295
hsa-miR-3917	65
hsa-miR-3918	60
hsa-miR-3919	118
hsa-miR-3920	155
hsa-miR-3921	101
hsa-miR-3922-3p	73
hsa-miR-3922-5p	83
hsa-miR-3923	170
hsa-miR-3925-3p	49
hsa-miR-3925-5p	166
hsa-miR-3927-3p	145
hsa-miR-3927-5p	42
hsa-miR-3928-3p	116
hsa-miR-3928-5p	129
hsa-miR-3934-3p	118
hsa-miR-3934-5p	205
hsa-miR-3935	68
hsa-miR-3936	95
hsa-miR-3937	78
hsa-miR-3938	165
hsa-miR-3939	237
hsa-miR-3940-3p	255
hsa-miR-3940-5p	201
hsa-miR-3941	115
hsa-miR-3942-3p	352
hsa-miR-3942-5p	111
hsa-miR-3943	177
hsa-miR-3944-5p	129
hsa-miR-3945	134
hsa-miR-3960	145
hsa-miR-3972	185
hsa-miR-3973	34
hsa-miR-3974	550
hsa-miR-3975	53
hsa-miR-3976	129
hsa-miR-3977	105
hsa-miR-3978	128
hsa-miR-409-3p	422
hsa-miR-410-5p	97
hsa-miR-411-3p	112
hsa-miR-411-5p	101
hsa-miR-412-3p	142
hsa-miR-412-5p	107
hsa-miR-421	40
hsa-miR-422a	33
hsa-miR-423-3p	531
hsa-miR-423-5p	6290
hsa-miR-424-3p	62
hsa-miR-424-5p	43
hsa-miR-425-3p	141
hsa-miR-425-5p	827
hsa-miR-4251	45
hsa-miR-4252	61
hsa-miR-4253	85
hsa-miR-4254	528
hsa-miR-4255	128
hsa-miR-4256	59
hsa-miR-4257	133
hsa-miR-4258	167
hsa-miR-4259	287
hsa-miR-4260	37
hsa-miR-4262	626
hsa-miR-4264	102
hsa-miR-4265	123
hsa-miR-4267	98
hsa-miR-4268	140
hsa-miR-4269	83
hsa-miR-4270	64
hsa-miR-4271	146
hsa-miR-4272	62
hsa-miR-4273	133
hsa-miR-4274	378
hsa-miR-4275	365
hsa-miR-4277	72
hsa-miR-4279	188
hsa-miR-4281	63
hsa-miR-4282	235
hsa-miR-4283	66
hsa-miR-4284	154
hsa-miR-4285	258
hsa-miR-4286	97
hsa-miR-4287	86
hsa-miR-4288	224
hsa-miR-429	68
hsa-miR-4290	539
hsa-miR-4291	65
hsa-miR-4292	74
hsa-miR-4293	51
hsa-miR-4296	30
hsa-miR-4298	79
hsa-miR-4299	46
hsa-miR-4300	36
hsa-miR-4301	260
hsa-miR-4302	516
hsa-miR-4303	124
hsa-miR-4304	58
hsa-miR-4305	544
hsa-miR-4307	1487
hsa-miR-4308	32
hsa-miR-4309	47
hsa-miR-431-3p	259
hsa-miR-431-5p	84
hsa-miR-4310	77
hsa-miR-4311	135
hsa-miR-4312	127
hsa-miR-4315	36
hsa-miR-4316	81
hsa-miR-4317	278
hsa-miR-432-3p	42
hsa-miR-432-5p	656
hsa-miR-4320	45
hsa-miR-4321	261
hsa-miR-4322	170
hsa-miR-4323	331
hsa-miR-4324	200
hsa-miR-4325	98
hsa-miR-4326	121
hsa-miR-4327	128
hsa-miR-4329	130
hsa-miR-433-3p	137
hsa-miR-433-5p	117
hsa-miR-4417	185
hsa-miR-4419b	202
hsa-miR-4421	49
hsa-miR-4422	168
hsa-miR-4423-3p	127
hsa-miR-4423-5p	163
hsa-miR-4424	76
hsa-miR-4425	525
hsa-miR-4426	31
hsa-miR-4427	38
hsa-miR-4428	98
hsa-miR-4429	147
hsa-miR-4430	75
hsa-miR-4431	110
hsa-miR-4433a-3p	186
hsa-miR-4433a-5p	77
hsa-miR-4433b-3p	106
hsa-miR-4433b-5p	555
hsa-miR-4434	97
hsa-miR-4435	339
hsa-miR-4436a	80
hsa-miR-4436b-3p	187
hsa-miR-4436b-5p	465
hsa-miR-4438	196
hsa-miR-4439	56
hsa-miR-4440	303
hsa-miR-4442	96
hsa-miR-4443	245
hsa-miR-4444	86
hsa-miR-4445-3p	245
hsa-miR-4445-5p	55
hsa-miR-4446-3p	57
hsa-miR-4446-5p	270
hsa-miR-4447	61
hsa-miR-4448	440
hsa-miR-4449	318
hsa-miR-4450	153
hsa-miR-4451	113
hsa-miR-4452	32
hsa-miR-4453	38
hsa-miR-4454	269
hsa-miR-4455	34
hsa-miR-4456	615
hsa-miR-4457	223
hsa-miR-4458	407
hsa-miR-4459	312
hsa-miR-4460	109
hsa-miR-4461	101
hsa-miR-4462	245
hsa-miR-4463	75
hsa-miR-4464	198
hsa-miR-4465	99
hsa-miR-4466	67
hsa-miR-4467	78
hsa-miR-4468	126
hsa-miR-4469	158
hsa-miR-4470	54
hsa-miR-4471	78
hsa-miR-4472	176
hsa-miR-4473	126
hsa-miR-4474-5p	106
hsa-miR-4475	38
hsa-miR-4476	133
hsa-miR-4477a	90
hsa-miR-4479	75
hsa-miR-448	120
hsa-miR-4480	62
hsa-miR-4481	55
hsa-miR-4482-3p	52
hsa-miR-4482-5p	401
hsa-miR-4483	74
hsa-miR-4484	395
hsa-miR-4485-3p	101
hsa-miR-4487	89
hsa-miR-4488	52
hsa-miR-4489	86
hsa-miR-4490	59
hsa-miR-4492	146
hsa-miR-4493	30
hsa-miR-4494	66
hsa-miR-4495	259
hsa-miR-4496	344
hsa-miR-4497	41
hsa-miR-4498	34
hsa-miR-4499	41
hsa-miR-449a	336
hsa-miR-449b-3p	106
hsa-miR-449b-5p	148
hsa-miR-449c-3p	258
hsa-miR-449c-5p	96
hsa-miR-4500	43
hsa-miR-4501	1218
hsa-miR-4502	295
hsa-miR-4503	63
hsa-miR-4504	65
hsa-miR-4505	91
hsa-miR-4507	178
hsa-miR-4508	90
hsa-miR-4509	57
hsa-miR-450a-1-3p	74
hsa-miR-450a-2-3p	81
hsa-miR-450a-5p	137
hsa-miR-450b-3p	233
hsa-miR-450b-5p	140
hsa-miR-4510	439
hsa-miR-4511	173
hsa-miR-4512	182
hsa-miR-4513	103
hsa-miR-4514	278
hsa-miR-4515	108
hsa-miR-4516	118
hsa-miR-4517	69
hsa-miR-4518	235
hsa-miR-4519	122
hsa-miR-451a	1358
hsa-miR-451b	171
hsa-miR-452-5p	84
hsa-miR-4520-3p	93
hsa-miR-4521	71
hsa-miR-4522	34
hsa-miR-4523	123
hsa-miR-4524a-5p	30
hsa-miR-4524b-3p	42
hsa-miR-4526	101
hsa-miR-4527	46
hsa-miR-4528	53
hsa-miR-4529-5p	233
hsa-miR-4530	126
hsa-miR-4531	203
hsa-miR-4532	111
hsa-miR-4533	154
hsa-miR-4534	121
hsa-miR-4535	263
hsa-miR-4536-5p	53
hsa-miR-4537	153
hsa-miR-4538	167
hsa-miR-4539	85
hsa-miR-454-3p	128
hsa-miR-454-5p	63
hsa-miR-4540	153
hsa-miR-455-5p	33
hsa-miR-4632-3p	44
hsa-miR-4632-5p	143
hsa-miR-4634	93
hsa-miR-4635	319
hsa-miR-4636	253
hsa-miR-4637	103
hsa-miR-4638-3p	112
hsa-miR-4638-5p	127
hsa-miR-4639-3p	36
hsa-miR-4639-5p	124
hsa-miR-4640-5p	34
hsa-miR-4642	69
hsa-miR-4643	69
hsa-miR-4644	235
hsa-miR-4645-3p	49
hsa-miR-4645-5p	63
hsa-miR-4646-3p	236
hsa-miR-4646-5p	42
hsa-miR-4647	229
hsa-miR-4648	92
hsa-miR-4649-5p	132
hsa-miR-4650-3p	110
hsa-miR-4650-5p	254
hsa-miR-4651	99
hsa-miR-4652-3p	376
hsa-miR-4652-5p	311
hsa-miR-4653-3p	220
hsa-miR-4654	101
hsa-miR-4655-3p	90
hsa-miR-4655-5p	475
hsa-miR-4657	144
hsa-miR-4658	251
hsa-miR-4659a-3p	152
hsa-miR-4659b-3p	87
hsa-miR-4659b-5p	39
hsa-miR-466	116
hsa-miR-4660	260
hsa-miR-4661-5p	501
hsa-miR-4662a-5p	83
hsa-miR-4663	71
hsa-miR-4664-3p	410
hsa-miR-4664-5p	95
hsa-miR-4665-3p	143
hsa-miR-4665-5p	89
hsa-miR-4666a-3p	204
hsa-miR-4666b	249
hsa-miR-4667-3p	299
hsa-miR-4667-5p	69
hsa-miR-4668-3p	219
hsa-miR-4668-5p	149
hsa-miR-4669	123
hsa-miR-4670-3p	521
hsa-miR-4670-5p	188
hsa-miR-4671-3p	49
hsa-miR-4671-5p	46
hsa-miR-4672	55
hsa-miR-4673	103
hsa-miR-4675	35
hsa-miR-4676-3p	141
hsa-miR-4676-5p	54
hsa-miR-4677-3p	68
hsa-miR-4677-5p	288
hsa-miR-4678	303
hsa-miR-4680-3p	151
hsa-miR-4680-5p	222
hsa-miR-4681	48
hsa-miR-4682	81
hsa-miR-4683	143
hsa-miR-4684-3p	77
hsa-miR-4684-5p	40
hsa-miR-4685-5p	303
hsa-miR-4686	202
hsa-miR-4687-3p	126
hsa-miR-4687-5p	237
hsa-miR-4688	41
hsa-miR-4689	52
hsa-miR-4690-5p	55
hsa-miR-4691-3p	91
hsa-miR-4691-5p	151
hsa-miR-4693-3p	189
hsa-miR-4693-5p	210
hsa-miR-4694-5p	86
hsa-miR-4695-3p	207
hsa-miR-4695-5p	157
hsa-miR-4696	240
hsa-miR-4697-3p	69
hsa-miR-4697-5p	79
hsa-miR-4698	156
hsa-miR-4699-3p	161
hsa-miR-4700-3p	87
hsa-miR-4700-5p	159
hsa-miR-4701-3p	323
hsa-miR-4701-5p	231
hsa-miR-4703-3p	286
hsa-miR-4703-5p	134
hsa-miR-4704-3p	121
hsa-miR-4704-5p	46
hsa-miR-4705	136
hsa-miR-4706	140
hsa-miR-4707-3p	330
hsa-miR-4707-5p	145
hsa-miR-4708-3p	39
hsa-miR-4709-5p	204
hsa-miR-4710	89
hsa-miR-4711-3p	128
hsa-miR-4711-5p	93
hsa-miR-4712-5p	179
hsa-miR-4713-3p	209
hsa-miR-4713-5p	144
hsa-miR-4714-3p	186
hsa-miR-4714-5p	67
hsa-miR-4715-3p	70
hsa-miR-4715-5p	54
hsa-miR-4716-3p	148
hsa-miR-4716-5p	185
hsa-miR-4717-5p	150
hsa-miR-4718	143
hsa-miR-4719	145
hsa-miR-4720-3p	43
hsa-miR-4720-5p	181
hsa-miR-4721	146
hsa-miR-4722-3p	40
hsa-miR-4722-5p	116
hsa-miR-4723-3p	114
hsa-miR-4723-5p	216
hsa-miR-4724-3p	134
hsa-miR-4724-5p	85
hsa-miR-4725-3p	156
hsa-miR-4725-5p	69
hsa-miR-4726-3p	127
hsa-miR-4726-5p	87
hsa-miR-4727-3p	242
hsa-miR-4727-5p	87
hsa-miR-4728-3p	34
hsa-miR-4729	297
hsa-miR-4730	150
hsa-miR-4731-3p	611
hsa-miR-4732-3p	206
hsa-miR-4732-5p	133
hsa-miR-4733-3p	137
hsa-miR-4733-5p	160
hsa-miR-4734	154
hsa-miR-4735-3p	72
hsa-miR-4735-5p	81
hsa-miR-4737	123
hsa-miR-4738-3p	303
hsa-miR-4738-5p	163
hsa-miR-4739	223
hsa-miR-4740-3p	116
hsa-miR-4740-5p	77
hsa-miR-4741	153
hsa-miR-4742-5p	82
hsa-miR-4743-3p	118
hsa-miR-4743-5p	70
hsa-miR-4744	156
hsa-miR-4745-3p	412
hsa-miR-4745-5p	127
hsa-miR-4746-3p	119
hsa-miR-4746-5p	127
hsa-miR-4747-3p	96
hsa-miR-4747-5p	48
hsa-miR-4748	400
hsa-miR-4749-5p	79
hsa-miR-4750-3p	42
hsa-miR-4750-5p	200
hsa-miR-4751	97
hsa-miR-4752	223
hsa-miR-4753-3p	87
hsa-miR-4753-5p	95
hsa-miR-4754	297
hsa-miR-4755-3p	109
hsa-miR-4755-5p	67
hsa-miR-4756-3p	35
hsa-miR-4756-5p	68
hsa-miR-4757-3p	33
hsa-miR-4757-5p	101
hsa-miR-4758-3p	95
hsa-miR-4758-5p	100
hsa-miR-4759	116
hsa-miR-4760-3p	73
hsa-miR-4760-5p	62
hsa-miR-4762-3p	114
hsa-miR-4762-5p	53
hsa-miR-4763-5p	209
hsa-miR-4764-3p	150
hsa-miR-4764-5p	133
hsa-miR-4765	99
hsa-miR-4766-3p	122
hsa-miR-4766-5p	107
hsa-miR-4767	74
hsa-miR-4768-3p	148
hsa-miR-4768-5p	58
hsa-miR-4769-3p	229
hsa-miR-4769-5p	63
hsa-miR-4770	109
hsa-miR-4771	209
hsa-miR-4772-3p	220
hsa-miR-4772-5p	1219
hsa-miR-4773	84
hsa-miR-4774-5p	69
hsa-miR-4775	233
hsa-miR-4776-5p	67
hsa-miR-4777-3p	144
hsa-miR-4778-3p	179
hsa-miR-4778-5p	425
hsa-miR-4779	39
hsa-miR-4780	359
hsa-miR-4781-3p	357
hsa-miR-4781-5p	574
hsa-miR-4782-5p	1138
hsa-miR-4783-3p	58
hsa-miR-4783-5p	172
hsa-miR-4784	190
hsa-miR-4785	162
hsa-miR-4786-3p	78
hsa-miR-4786-5p	57
hsa-miR-4787-3p	140
hsa-miR-4787-5p	33
hsa-miR-4788	127
hsa-miR-4789-3p	228
hsa-miR-4789-5p	85
hsa-miR-4790-3p	75
hsa-miR-4790-5p	71
hsa-miR-4791	159
hsa-miR-4792	183
hsa-miR-4793-3p	540
hsa-miR-4793-5p	195
hsa-miR-4794	34
hsa-miR-4795-3p	349
hsa-miR-4796-3p	168
hsa-miR-4796-5p	90
hsa-miR-4797-3p	48
hsa-miR-4798-3p	62
hsa-miR-4798-5p	586
hsa-miR-4800-3p	171
hsa-miR-4800-5p	334
hsa-miR-4801	52
hsa-miR-4802-3p	55
hsa-miR-4802-5p	95
hsa-miR-4803	240
hsa-miR-4804-3p	116
hsa-miR-4804-5p	157
hsa-miR-483-3p	540
hsa-miR-483-5p	576
hsa-miR-484	533
hsa-miR-485-3p	253
hsa-miR-485-5p	98
hsa-miR-486-3p	22783
hsa-miR-486-5p	36491
hsa-miR-487a-3p	50
hsa-miR-487a-5p	91
hsa-miR-487b-5p	161
hsa-miR-488-3p	102
hsa-miR-488-5p	462
hsa-miR-489-3p	49
hsa-miR-489-5p	144
hsa-miR-490-3p	137
hsa-miR-490-5p	193
hsa-miR-491-3p	113
hsa-miR-491-5p	258
hsa-miR-492	66
hsa-miR-493-3p	56
hsa-miR-493-5p	175
hsa-miR-494-3p	276
hsa-miR-494-5p	105
hsa-miR-495-3p	402
hsa-miR-495-5p	81
hsa-miR-496	100
hsa-miR-497-3p	217
hsa-miR-497-5p	126
hsa-miR-498	96
hsa-miR-4999-3p	198
hsa-miR-4999-5p	76
hsa-miR-499b-3p	68
hsa-miR-5000-3p	238
hsa-miR-5000-5p	170
hsa-miR-5001-3p	58
hsa-miR-5001-5p	456
hsa-miR-5002-3p	87
hsa-miR-5002-5p	232
hsa-miR-5003-3p	97
hsa-miR-5003-5p	205
hsa-miR-5004-3p	342
hsa-miR-5004-5p	65
hsa-miR-5006-3p	202
hsa-miR-5006-5p	92
hsa-miR-5007-3p	694
hsa-miR-5007-5p	117
hsa-miR-5008-3p	175
hsa-miR-5008-5p	119
hsa-miR-5009-3p	148
hsa-miR-5009-5p	229
hsa-miR-500a-3p	175
hsa-miR-501-3p	167
hsa-miR-501-5p	155
hsa-miR-5010-3p	118
hsa-miR-5010-5p	133
hsa-miR-5011-3p	35
hsa-miR-5011-5p	161
hsa-miR-502-3p	165
hsa-miR-502-5p	127
hsa-miR-503-3p	70
hsa-miR-503-5p	301
hsa-miR-5047	201
hsa-miR-505-3p	189
hsa-miR-505-5p	100
hsa-miR-506-3p	48
hsa-miR-506-5p	117
hsa-miR-507	136
hsa-miR-508-3p	181
hsa-miR-508-5p	246
hsa-miR-5087	302
hsa-miR-5088-3p	82
hsa-miR-5088-5p	203
hsa-miR-5089-3p	778
hsa-miR-5089-5p	116
hsa-miR-509-3p	101
hsa-miR-509-5p	126
hsa-miR-5090	226
hsa-miR-5091	221
hsa-miR-5092	79
hsa-miR-5094	100
hsa-miR-5095	277
hsa-miR-5096	44
hsa-miR-510-3p	254
hsa-miR-510-5p	106
hsa-miR-5100	258
hsa-miR-511-3p	133
hsa-miR-511-5p	52
hsa-miR-512-3p	57
hsa-miR-512-5p	325
hsa-miR-513a-3p	112
hsa-miR-513a-5p	52
hsa-miR-513b-3p	223
hsa-miR-513b-5p	139
hsa-miR-513c-3p	75
hsa-miR-513c-5p	92
hsa-miR-514a-3p	59
hsa-miR-514a-5p	398
hsa-miR-514b-3p	51
hsa-miR-514b-5p	235
hsa-miR-515-5p	68
hsa-miR-516a-3p	80
hsa-miR-516a-5p	66
hsa-miR-516b-3p	96
hsa-miR-516b-5p	121
hsa-miR-517a-3p	44
hsa-miR-517b-3p	201
hsa-miR-5186	285
hsa-miR-5187-3p	164
hsa-miR-5187-5p	254
hsa-miR-5188	236
hsa-miR-5189-3p	396
hsa-miR-5189-5p	149
hsa-miR-518a-3p	635
hsa-miR-518b	223
hsa-miR-518c-3p	147
hsa-miR-518d-3p	145
hsa-miR-518e-3p	214
hsa-miR-518e-5p	43
hsa-miR-5190	37
hsa-miR-5191	2008
hsa-miR-5192	143
hsa-miR-5193	351
hsa-miR-5194	122
hsa-miR-5195-3p	200
hsa-miR-5195-5p	236
hsa-miR-5196-3p	261
hsa-miR-5196-5p	192
hsa-miR-5197-3p	169
hsa-miR-5197-5p	307
hsa-miR-519c-3p	43
hsa-miR-519d-5p	65
hsa-miR-519e-5p	148
hsa-miR-520a-3p	179
hsa-miR-520d-3p	109
hsa-miR-520e	138
hsa-miR-520f-5p	35
hsa-miR-520g-5p	129
hsa-miR-520h	129
hsa-miR-523-3p	44
hsa-miR-524-3p	35
hsa-miR-525-3p	36
hsa-miR-532-3p	387
hsa-miR-532-5p	252
hsa-miR-539-3p	113
hsa-miR-541-5p	187
hsa-miR-542-3p	362
hsa-miR-542-5p	224
hsa-miR-543	129
hsa-miR-544a	80
hsa-miR-544b	68
hsa-miR-545-5p	128
hsa-miR-548-3p	65
hsa-miR-548a-3p	79
hsa-miR-548ab	331
hsa-miR-548ac	222
hsa-miR-548ad-3p	86
hsa-miR-548ad-5p	429
hsa-miR-548ag	40
hsa-miR-548al	41
hsa-miR-548ao-3p	56
hsa-miR-548ao-5p	144
hsa-miR-548ap-3p/548t-3p/548aa	297
hsa-miR-548ap-5p/548j-5p	76
hsa-miR-548ar-3p	101
hsa-miR-548as-3p	127
hsa-miR-548at-5p	89
hsa-miR-548av-5p/548k	48
hsa-miR-548aw	56
hsa-miR-548ay-3p	94
hsa-miR-548az-5p	85
hsa-miR-548b-3p	87
hsa-miR-548b-5p	77
hsa-miR-548c-3p	63
hsa-miR-548d-3p	186
hsa-miR-548f-3p	714
hsa-miR-548f-5p	49
hsa-miR-548g-3p	32
hsa-miR-548h-5p	102
hsa-miR-548i	76
hsa-miR-548l	345
hsa-miR-548n	100
hsa-miR-548q	171
hsa-miR-548t-5p	136
hsa-miR-548v	110
hsa-miR-548w	167
hsa-miR-548y	65
hsa-miR-549a	149
hsa-miR-550a-3p	55
hsa-miR-550a-5p	68
hsa-miR-550b-2-5p	151
hsa-miR-550b-3p	840
hsa-miR-551a	110
hsa-miR-551b-3p	59
hsa-miR-551b-5p	153
hsa-miR-552-3p	52
hsa-miR-552-5p	72
hsa-miR-553	189
hsa-miR-554	144
hsa-miR-555	110
hsa-miR-556-3p	122
hsa-miR-556-5p	77
hsa-miR-557	69
hsa-miR-5571-3p	68
hsa-miR-5571-5p	41
hsa-miR-5572	170
hsa-miR-5579-3p	77
hsa-miR-558	40
hsa-miR-5580-3p	117
hsa-miR-5580-5p	86
hsa-miR-5581-3p	78
hsa-miR-5581-5p	189
hsa-miR-5583-3p	80
hsa-miR-5583-5p	182
hsa-miR-5584-3p	146
hsa-miR-5584-5p	1302
hsa-miR-5585-3p	92
hsa-miR-5585-5p	186
hsa-miR-5586-3p	109
hsa-miR-5586-5p	627
hsa-miR-5587-3p	415
hsa-miR-5587-5p	114
hsa-miR-5588-5p	179
hsa-miR-5589-5p	63
hsa-miR-5590-3p	96
hsa-miR-5590-5p	113
hsa-miR-5591-3p	21
hsa-miR-5591-5p	43
hsa-miR-561-3p	390
hsa-miR-561-5p	134
hsa-miR-562	140
hsa-miR-563	45
hsa-miR-564	45
hsa-miR-566	252
hsa-miR-567	101
hsa-miR-568	133
hsa-miR-5680	732
hsa-miR-5681a	101
hsa-miR-5682	201
hsa-miR-5683	154
hsa-miR-5684	69
hsa-miR-5685	81
hsa-miR-5687	86
hsa-miR-5688	144
hsa-miR-5689	74
hsa-miR-569	116
hsa-miR-5690	90
hsa-miR-5691	137
hsa-miR-5692a	406
hsa-miR-5693	119
hsa-miR-5694	171
hsa-miR-5695	447
hsa-miR-5696	207
hsa-miR-5697	299
hsa-miR-5698	1194
hsa-miR-5699-3p	101
hsa-miR-5699-5p	179
hsa-miR-570-3p	96
hsa-miR-5700	235
hsa-miR-5701	506
hsa-miR-5702	300
hsa-miR-5703	294
hsa-miR-5704	258
hsa-miR-5705	65
hsa-miR-5706	90
hsa-miR-5707	93
hsa-miR-5708	49
hsa-miR-571	233
hsa-miR-572	206
hsa-miR-573	209
hsa-miR-5739	143
hsa-miR-574-3p	236
hsa-miR-574-5p	217
hsa-miR-575	114
hsa-miR-576-3p	818
hsa-miR-576-5p	216
hsa-miR-577	113
hsa-miR-578	136
hsa-miR-5787	92
hsa-miR-579-3p	206
hsa-miR-579-5p	155
hsa-miR-580-3p	172
hsa-miR-580-5p	209
hsa-miR-581	82
hsa-miR-582-3p	198
hsa-miR-582-5p	389
hsa-miR-584-3p	88
hsa-miR-584-5p	426
hsa-miR-585-5p	62
hsa-miR-586	62
hsa-miR-587	113
hsa-miR-588	130
hsa-miR-589-3p	135
hsa-miR-589-5p	329
hsa-miR-590-3p	48
hsa-miR-591	487
hsa-miR-592	159
hsa-miR-593-3p	161
hsa-miR-593-5p	160
hsa-miR-595	95
hsa-miR-596	150
hsa-miR-597-3p	102
hsa-miR-597-5p	188
hsa-miR-598-3p	558
hsa-miR-598-5p	215
hsa-miR-599	216
hsa-miR-601	213
hsa-miR-602	155
hsa-miR-604	176
hsa-miR-605-3p	130
hsa-miR-605-5p	92
hsa-miR-606	981
hsa-miR-6068	115
hsa-miR-607	173
hsa-miR-6070	41
hsa-miR-6072	151
hsa-miR-6073	126
hsa-miR-6074	170
hsa-miR-6076	82
hsa-miR-6077	40
hsa-miR-6078	187
hsa-miR-6079	127
hsa-miR-608	227
hsa-miR-6081	66
hsa-miR-6082	265
hsa-miR-6083	10500
hsa-miR-6084	100
hsa-miR-6085	92
hsa-miR-6087	181
hsa-miR-6088	257
hsa-miR-6090	280
hsa-miR-610	31
hsa-miR-611	74
hsa-miR-612	84
hsa-miR-6124	186
hsa-miR-6125	165
hsa-miR-6126	262
hsa-miR-6127	79
hsa-miR-6128	189
hsa-miR-6129	73
hsa-miR-613	150
hsa-miR-6130	125
hsa-miR-6131	164
hsa-miR-6132	117
hsa-miR-6133	188
hsa-miR-6134	69
hsa-miR-614	233
hsa-miR-615-3p	62
hsa-miR-615-5p	121
hsa-miR-616-3p	181
hsa-miR-616-5p	208
hsa-miR-6165	37
hsa-miR-617	182
hsa-miR-618	356
hsa-miR-619-3p	120
hsa-miR-619-5p	61
hsa-miR-620	29
hsa-miR-621	29
hsa-miR-622	342
hsa-miR-623	443
hsa-miR-624-3p	193
hsa-miR-624-5p	157
hsa-miR-625-3p	356
hsa-miR-625-5p	75
hsa-miR-626	1129
hsa-miR-627-3p	106
hsa-miR-627-5p	129
hsa-miR-628-3p	120
hsa-miR-628-5p	117
hsa-miR-629-3p	105
hsa-miR-629-5p	276
hsa-miR-630	78
hsa-miR-631	233
hsa-miR-632	91
hsa-miR-633	105
hsa-miR-634	125
hsa-miR-635	259
hsa-miR-636	106
hsa-miR-637	128
hsa-miR-638	144
hsa-miR-639	168
hsa-miR-640	925
hsa-miR-641	300
hsa-miR-642a-5p	75
hsa-miR-642b-5p	49
hsa-miR-643	105
hsa-miR-644a	101
hsa-miR-646	74
hsa-miR-647	126
hsa-miR-649	133
hsa-miR-6499-3p	121
hsa-miR-6499-5p	31
hsa-miR-650	99
hsa-miR-6500-3p	171
hsa-miR-6500-5p	78
hsa-miR-6501-3p	153
hsa-miR-6501-5p	231
hsa-miR-6502-3p	99
hsa-miR-6502-5p	163
hsa-miR-6503-3p	50
hsa-miR-6503-5p	106
hsa-miR-6504-3p	95
hsa-miR-6505-3p	116
hsa-miR-6505-5p	68
hsa-miR-6506-3p	78
hsa-miR-6506-5p	52
hsa-miR-6507-3p	83
hsa-miR-6507-5p	374
hsa-miR-6508-5p	56
hsa-miR-6509-3p	232
hsa-miR-651-3p	73
hsa-miR-651-5p	130
hsa-miR-6510-3p	105
hsa-miR-6510-5p	63
hsa-miR-6511a-3p	89
hsa-miR-6511a-5p	64
hsa-miR-6511b-3p	85
hsa-miR-6511b-5p	46
hsa-miR-6512-3p	135
hsa-miR-6512-5p	83
hsa-miR-6513-3p	219
hsa-miR-6513-5p	75
hsa-miR-6514-3p	567
hsa-miR-6514-5p	369
hsa-miR-6515-3p	83
hsa-miR-6515-5p	253
hsa-miR-6516-3p	94
hsa-miR-6516-5p	86
hsa-miR-652-3p	87
hsa-miR-653-3p	443
hsa-miR-653-5p	126
hsa-miR-654-3p	306
hsa-miR-654-5p	131
hsa-miR-655-3p	85
hsa-miR-655-5p	8
hsa-miR-656-3p	155
hsa-miR-656-5p	63
hsa-miR-657	115
hsa-miR-658	279
hsa-miR-659-3p	79
hsa-miR-659-5p	111
hsa-miR-660-3p	133
hsa-miR-660-5p	331
hsa-miR-661	31
hsa-miR-662	526
hsa-miR-663a	81
hsa-miR-663b	75
hsa-miR-664a-3p	345
hsa-miR-664a-5p	324
hsa-miR-664b-3p	75
hsa-miR-664b-5p	200
hsa-miR-668-3p	279
hsa-miR-670-3p	67
hsa-miR-670-5p	204
hsa-miR-671-3p	80
hsa-miR-671-5p	152
hsa-miR-6715a-3p	35
hsa-miR-6715b-3p	59
hsa-miR-6715b-5p	259
hsa-miR-6716-3p	130
hsa-miR-6716-5p	94
hsa-miR-6717-5p	491
hsa-miR-6718-5p	112
hsa-miR-6719-3p	52
hsa-miR-6720-3p	110
hsa-miR-6720-5p	137
hsa-miR-6721-5p	224
hsa-miR-6722-3p	89
hsa-miR-6722-5p	113
hsa-miR-6723-5p	77
hsa-miR-6724-5p	108
hsa-miR-6726-3p	111
hsa-miR-6726-5p	54
hsa-miR-6727-3p	434
hsa-miR-6727-5p	88
hsa-miR-6728-5p	812
hsa-miR-6729-3p	288
hsa-miR-6729-5p	119
hsa-miR-6730-5p	190
hsa-miR-6731-3p	453
hsa-miR-6731-5p	185
hsa-miR-6732-3p	161
hsa-miR-6733-3p	212
hsa-miR-6733-5p	115
hsa-miR-6734-3p	102
hsa-miR-6734-5p	417
hsa-miR-6735-3p	169
hsa-miR-6735-5p	75
hsa-miR-6736-3p	68
hsa-miR-6737-3p	189
hsa-miR-6737-5p	627
hsa-miR-6738-3p	140
hsa-miR-6738-5p	310
hsa-miR-6739-5p	174
hsa-miR-6740-5p	108
hsa-miR-6741-3p	80
hsa-miR-6741-5p	84
hsa-miR-6742-3p	78
hsa-miR-6742-5p	333
hsa-miR-6743-3p	154
hsa-miR-6743-5p	213
hsa-miR-6744-3p	34
hsa-miR-6744-5p	292
hsa-miR-6745	150
hsa-miR-6746-3p	201
hsa-miR-6746-5p	109
hsa-miR-6747-3p	104
hsa-miR-6747-5p	189
hsa-miR-6748-3p	104
hsa-miR-6748-5p	392
hsa-miR-6749-3p	33
hsa-miR-6749-5p	317
hsa-miR-675-3p	91
hsa-miR-675-5p	139
hsa-miR-6750-3p	64
hsa-miR-6750-5p	91
hsa-miR-6751-5p	148
hsa-miR-6752-3p	325
hsa-miR-6752-5p	214
hsa-miR-6754-3p	363
hsa-miR-6754-5p	126
hsa-miR-6755-3p	125
hsa-miR-6755-5p	172
hsa-miR-6756-3p	416
hsa-miR-6756-5p	149
hsa-miR-6757-5p	256
hsa-miR-6758-3p	140
hsa-miR-6758-5p	223
hsa-miR-6759-3p	118
hsa-miR-6759-5p	72
hsa-miR-676-3p	298
hsa-miR-676-5p	237
hsa-miR-6760-3p	127
hsa-miR-6760-5p	115
hsa-miR-6761-3p	160
hsa-miR-6761-5p	63
hsa-miR-6762-3p	65
hsa-miR-6762-5p	82
hsa-miR-6763-3p	57
hsa-miR-6763-5p	58
hsa-miR-6764-3p	176
hsa-miR-6764-5p	72
hsa-miR-6765-3p	82
hsa-miR-6765-5p	69
hsa-miR-6766-3p	72
hsa-miR-6766-5p	268
hsa-miR-6767-3p	104
hsa-miR-6767-5p	270
hsa-miR-6768-5p	130
hsa-miR-6769a-5p	216
hsa-miR-6769b-3p	83
hsa-miR-6769b-5p	56
hsa-miR-6770-3p	119
hsa-miR-6771-3p	150
hsa-miR-6771-5p	47
hsa-miR-6772-3p	169
hsa-miR-6772-5p	95
hsa-miR-6773-5p	32
hsa-miR-6774-3p	65
hsa-miR-6774-5p	52
hsa-miR-6775-3p	83
hsa-miR-6775-5p	115
hsa-miR-6776-3p	194
hsa-miR-6777-5p	141
hsa-miR-6778-3p	84
hsa-miR-6778-5p	82
hsa-miR-6779-3p	122
hsa-miR-6779-5p	236
hsa-miR-6780a-3p	40
hsa-miR-6780a-5p	91
hsa-miR-6780b-3p	281
hsa-miR-6780b-5p	306
hsa-miR-6781-3p	135
hsa-miR-6781-5p	194
hsa-miR-6782-5p	141
hsa-miR-6783-3p	60
hsa-miR-6783-5p	214
hsa-miR-6784-3p	680
hsa-miR-6784-5p	79
hsa-miR-6785-3p	186
hsa-miR-6785-5p	797
hsa-miR-6786-3p	299
hsa-miR-6786-5p	180
hsa-miR-6787-5p	154
hsa-miR-6788-3p	183
hsa-miR-6788-5p	99
hsa-miR-6789-3p	41
hsa-miR-6789-5p	158
hsa-miR-6790-3p	137
hsa-miR-6790-5p	379
hsa-miR-6791-3p	42
hsa-miR-6791-5p	46
hsa-miR-6792-3p	143
hsa-miR-6792-5p	88
hsa-miR-6793-3p	97
hsa-miR-6793-5p	384
hsa-miR-6794-3p	314
hsa-miR-6794-5p	33
hsa-miR-6795-3p	19
hsa-miR-6795-5p	102
hsa-miR-6796-3p	159
hsa-miR-6796-5p	151
hsa-miR-6797-3p	350
hsa-miR-6797-5p	725
hsa-miR-6798-3p	138
hsa-miR-6798-5p	83
hsa-miR-6800-3p	88
hsa-miR-6800-5p	421
hsa-miR-6801-3p	499
hsa-miR-6801-5p	116
hsa-miR-6802-3p	118
hsa-miR-6802-5p	224
hsa-miR-6803-3p	122
hsa-miR-6803-5p	90
hsa-miR-6805-3p	130
hsa-miR-6805-5p	313
hsa-miR-6806-3p	321
hsa-miR-6806-5p	23
hsa-miR-6807-3p	76
hsa-miR-6808-3p	44
hsa-miR-6808-5p	298
hsa-miR-6809-3p	318
hsa-miR-6809-5p	124
hsa-miR-6810-5p	47
hsa-miR-6811-3p	320
hsa-miR-6811-5p	199
hsa-miR-6812-3p	148
hsa-miR-6812-5p	58
hsa-miR-6813-5p	169
hsa-miR-6814-3p	142
hsa-miR-6814-5p	50
hsa-miR-6815-3p	130
hsa-miR-6815-5p	100
hsa-miR-6816-3p	54
hsa-miR-6817-3p	31
hsa-miR-6817-5p	60
hsa-miR-6818-3p	146
hsa-miR-6818-5p	65
hsa-miR-6819-3p	52
hsa-miR-6821-3p	134
hsa-miR-6821-5p	180
hsa-miR-6822-3p	75
hsa-miR-6822-5p	98
hsa-miR-6823-3p	96
hsa-miR-6823-5p	173
hsa-miR-6824-5p	171
hsa-miR-6825-3p	120
hsa-miR-6825-5p	175
hsa-miR-6826-3p	339
hsa-miR-6826-5p	217
hsa-miR-6828-3p	192
hsa-miR-6828-5p	161
hsa-miR-6829-3p	82
hsa-miR-6830-3p	94
hsa-miR-6830-5p	73
hsa-miR-6831-3p	122
hsa-miR-6831-5p	55
hsa-miR-6832-3p	110
hsa-miR-6832-5p	161
hsa-miR-6833-3p	110
hsa-miR-6833-5p	113
hsa-miR-6834-3p	46
hsa-miR-6834-5p	188
hsa-miR-6835-5p	118
hsa-miR-6837-3p	85
hsa-miR-6837-5p	68
hsa-miR-6838-5p	174
hsa-miR-6839-3p	90
hsa-miR-6839-5p	186
hsa-miR-6840-3p	70
hsa-miR-6840-5p	45
hsa-miR-6841-3p	43
hsa-miR-6841-5p	364
hsa-miR-6842-5p	93
hsa-miR-6843-3p	36
hsa-miR-6844	131
hsa-miR-6845-3p	33
hsa-miR-6846-3p	96
hsa-miR-6846-5p	355
hsa-miR-6847-5p	72
hsa-miR-6848-5p	82
hsa-miR-6849-3p	105
hsa-miR-6849-5p	86
hsa-miR-6850-3p	95
hsa-miR-6850-5p	193
hsa-miR-6851-3p	93
hsa-miR-6852-5p	75
hsa-miR-6853-3p	42
hsa-miR-6853-5p	139
hsa-miR-6854-3p	94
hsa-miR-6854-5p	87
hsa-miR-6855-3p	353
hsa-miR-6855-5p	115
hsa-miR-6856-3p	121
hsa-miR-6856-5p	156
hsa-miR-6857-3p	273
hsa-miR-6857-5p	323
hsa-miR-6858-3p	99
hsa-miR-6859-3p	38
hsa-miR-6859-5p	148
hsa-miR-6860	40
hsa-miR-6861-3p	110
hsa-miR-6861-5p	233
hsa-miR-6862-3p	114
hsa-miR-6862-5p	800
hsa-miR-6863	221
hsa-miR-6864-5p	85
hsa-miR-6865-3p	137
hsa-miR-6865-5p	363
hsa-miR-6866-3p	45
hsa-miR-6866-5p	247
hsa-miR-6867-3p	82
hsa-miR-6867-5p	371
hsa-miR-6868-5p	173
hsa-miR-6869-3p	72
hsa-miR-6869-5p	142
hsa-miR-6870-3p	127
hsa-miR-6870-5p	286
hsa-miR-6871-3p	163
hsa-miR-6871-5p	591
hsa-miR-6872-3p	55
hsa-miR-6872-5p	118
hsa-miR-6873-5p	437
hsa-miR-6874-3p	61
hsa-miR-6874-5p	120
hsa-miR-6875-3p	90
hsa-miR-6875-5p	31
hsa-miR-6876-3p	33
hsa-miR-6876-5p	81
hsa-miR-6877-3p	72
hsa-miR-6877-5p	149
hsa-miR-6878-3p	79
hsa-miR-6878-5p	56
hsa-miR-6879-3p	225
hsa-miR-6879-5p	126
hsa-miR-6880-3p	227
hsa-miR-6881-3p	154
hsa-miR-6881-5p	184
hsa-miR-6882-5p	162
hsa-miR-6883-3p	85
hsa-miR-6883-5p	192
hsa-miR-6884-3p	101
hsa-miR-6884-5p	183
[truncated: 202 more rows]
